# Supplementary material for: 5-(4-Bromo­phen­oxy)-1-methyl-3-methyl-1H-pyrazole-4-carbaldehyde-O-[(5-meth­oxy-1,3,4-thia­diazol-2-yl)-meth­yl]oxime
Source: Acta Crystallogr Sect E Struct Rep Online. 2012 Oct 13;68(Pt 11):o3122. doi: 10.1107/S1600536812042274 (PMC3515227; doi:10.1107/S1600536812042274)
Supplement: Supplementary file 2 [file e-68-o3122-Isup2.hkl]

# 
# h,k,l, Fc-squared, Fo-squared, sigma(Fo-squared) and status flag 
# 
data_I
_shelx_title ' shelx in P-1' 
_shelx_refln_list_code          4 
_shelx_F_calc_maximum      145.26 
_exptl_crystal_F_000       444.00 
_reflns_d_resolution_high  0.8404 
 
loop_ 
 _symmetry_equiv_pos_as_xyz 
 'x, y, z' 
 '-x, -y, -z' 
 
_cell_length_a     9.7321 
_cell_length_b     9.8315 
_cell_length_c    11.1656 
_cell_angle_alpha  64.549 
_cell_angle_beta   69.622 
_cell_angle_gamma  75.329 
 
_shelx_F_squared_multiplier     1.000 
 
loop_ 
 _refln_index_h 
 _refln_index_k 
 _refln_index_l 
 _refln_F_squared_calc 
 _refln_F_squared_meas 
 _refln_F_squared_sigma 
 _refln_observed_status 
   1   0   0     2917.12     2886.93     64.43 o 
   2   0   0     3882.04     3768.92     28.18 o 
   3   0   0      877.71      868.54     12.35 o 
   4   0   0     1396.10     1384.42     20.67 o 
   5   0   0     1867.12     1778.92     43.38 o 
   6   0   0     1364.65     1320.84     30.76 o 
   7   0   0     1246.68     1224.60     85.38 o 
   8   0   0     1039.48      979.93     77.33 o 
   9   0   0      223.79      199.04     40.22 o 
  10   0   0      164.06      118.32     38.36 o 
 -10   1   0      523.80      539.38     75.83 o 
  -9   1   0     1147.46     1026.81    150.27 o 
  -8   1   0       96.98       86.25     31.77 o 
  -7   1   0     1723.82     1651.17     91.28 o 
  -6   1   0     1592.19     1561.78     93.87 o 
  -5   1   0     4159.24     3582.76    335.11 o 
  -4   1   0     2387.21     2432.41    169.58 o 
  -3   1   0     6499.29     6160.50    118.22 o 
  -2   1   0     1205.42     1115.81     74.85 o 
  -1   1   0     4945.58     4895.37     95.64 o 
   0   1   0      459.59      490.98     15.14 o 
   1   1   0     1549.98     1552.00     20.97 o 
   2   1   0      125.43      127.02      4.04 o 
   3   1   0       11.22       13.56      2.74 o 
   4   1   0      448.67      477.86     11.22 o 
   5   1   0      217.76      214.05     10.76 o 
   6   1   0        0.40        3.33      3.82 o 
   7   1   0      319.77      293.03     35.57 o 
   8   1   0       69.40       88.88     30.79 o 
   9   1   0     1101.65     1144.51    159.36 o 
  10   1   0      158.39      140.91     41.87 o 
 -10   2   0        0.85        1.83     17.25 o 
  -9   2   0        0.67        4.73     19.43 o 
  -8   2   0      362.69      373.91     37.70 o 
  -7   2   0       22.97       22.21     25.55 o 
  -6   2   0        1.54        2.74     23.27 o 
  -5   2   0        0.17        3.10     17.83 o 
  -4   2   0      711.52      776.51     23.87 o 
  -3   2   0      899.89      889.29     32.04 o 
  -2   2   0     6927.67     6684.61    113.05 o 
  -1   2   0    17579.45    15696.58    579.49 o 
   0   2   0     7242.68     6842.40    144.27 o 
   1   2   0      318.98      302.19      7.46 o 
   2   2   0     4193.04     4034.48     40.88 o 
   3   2   0      111.86      109.96      6.18 o 
   4   2   0     3094.88     3075.85     46.33 o 
   5   2   0     3356.25     3537.02     65.76 o 
   6   2   0     3013.43     3180.96     43.27 o 
   7   2   0      418.31      419.50     40.54 o 
   8   2   0      860.16      861.01     41.59 o 
   9   2   0       98.16       96.91     33.60 o 
  10   2   0       38.03       35.24     98.26 o 
  -9   3   0       14.57       17.51     21.63 o 
  -8   3   0      870.35      927.40     96.08 o 
  -7   3   0     1257.29     1386.34     82.94 o 
  -6   3   0     1955.66     2028.65    119.51 o 
  -5   3   0     1901.72     1837.51    128.66 o 
  -4   3   0     4555.70     4689.82    176.78 o 
  -3   3   0     1695.69     1511.93     46.57 o 
  -2   3   0      166.26      149.12      7.29 o 
  -1   3   0     4137.48     3971.24     85.03 o 
   0   3   0    10983.41    10606.61    184.67 o 
   1   3   0     7095.85     7235.51    197.36 o 
   2   3   0     1167.57     1156.61     14.39 o 
   3   3   0      185.34      177.81      6.54 o 
   4   3   0      130.65      108.20      7.78 o 
   5   3   0     1378.14     1479.49     30.84 o 
   6   3   0      100.86       97.16     13.88 o 
   7   3   0      262.14      267.59     23.07 o 
   8   3   0      104.51       98.01     22.46 o 
   9   3   0      367.64      336.24     26.89 o 
  10   3   0      334.83      303.79     65.08 o 
  -9   4   0      475.89      484.64     70.99 o 
  -8   4   0      619.90      628.20     67.28 o 
  -7   4   0      279.29      245.44     59.42 o 
  -6   4   0     1072.30     1195.97     69.56 o 
  -5   4   0      783.41      794.83     58.62 o 
  -4   4   0      388.57      365.29     13.03 o 
  -3   4   0      392.85      408.55     16.14 o 
  -2   4   0      198.80      205.99     11.28 o 
  -1   4   0       75.69       84.04      7.37 o 
   0   4   0      875.58      855.70     17.43 o 
   1   4   0      745.81      841.55     18.58 o 
   2   4   0       20.75       26.42      5.39 o 
   3   4   0       82.48       81.61      6.76 o 
   4   4   0      221.53      212.19     14.82 o 
   5   4   0        6.31        5.11      3.75 o 
   6   4   0       42.62      127.17     28.01 o 
   7   4   0        8.73        7.64      7.37 o 
   8   4   0        3.67        8.26     10.42 o 
   9   4   0      284.26      266.50     32.97 o 
  10   4   0        8.10        7.34     14.10 o 
  -8   5   0       66.91       65.42     56.29 o 
  -7   5   0        5.57        5.63     14.74 o 
  -6   5   0      569.29      574.12     55.18 o 
  -5   5   0       26.94       28.69      7.29 o 
  -4   5   0       15.91        8.02      5.22 o 
  -3   5   0       54.88       52.35     10.81 o 
  -2   5   0     2361.19     2412.89     52.60 o 
  -1   5   0     1320.52     1301.33     38.38 o 
   0   5   0     4264.21     4221.13     87.84 o 
   1   5   0       14.47       12.57      6.81 o 
   2   5   0      121.10      133.80     11.01 o 
   3   5   0       26.34       22.21      6.57 o 
   4   5   0      325.83      304.12     13.14 o 
   5   5   0      976.63     1019.49     38.99 o 
   6   5   0      161.47      153.46      9.56 o 
   7   5   0      541.10      551.41     28.84 o 
   8   5   0      389.88      386.56     56.75 o 
   9   5   0       89.87       72.94     20.47 o 
  10   5   0       19.31        2.57     23.87 o 
  -8   6   0       66.54       65.40     63.43 o 
  -7   6   0      641.12      645.83    105.33 o 
  -6   6   0      204.17      210.48     33.40 o 
  -5   6   0      726.71      711.80     36.35 o 
  -4   6   0      103.58      110.94     16.63 o 
  -3   6   0     1089.48     1142.52     61.83 o 
  -2   6   0       22.03       31.38     22.40 o 
  -1   6   0      401.88      456.51     30.74 o 
   0   6   0       15.09       19.20     12.85 o 
   1   6   0      996.24      988.05     41.98 o 
   2   6   0     1053.02     1035.47     48.13 o 
   3   6   0       61.28       67.84      9.77 o 
   4   6   0      596.22      588.10     26.25 o 
   5   6   0      362.14      405.34     20.08 o 
   6   6   0      677.19      643.12     28.31 o 
   7   6   0      254.22      217.51     15.62 o 
   8   6   0      222.67      241.77     33.30 o 
   9   6   0      220.70      213.51     51.94 o 
  -7   7   0       20.08       17.88     29.00 o 
  -6   7   0      281.58      266.83     43.06 o 
  -5   7   0        4.04        6.59     16.96 o 
  -4   7   0      787.32      743.15     40.01 o 
  -3   7   0       35.90       41.91     28.93 o 
  -2   7   0      690.09      631.16     36.87 o 
  -1   7   0      308.60      302.60     28.14 o 
   0   7   0      193.32      218.40     26.64 o 
   1   7   0      593.67      581.00     38.74 o 
   2   7   0       87.28       80.33     15.52 o 
   3   7   0      228.56      220.97     21.00 o 
   4   7   0        1.22        2.84      7.23 o 
   5   7   0      200.21      219.67     23.76 o 
   6   7   0      286.96      265.72     24.98 o 
   7   7   0      544.42      578.33     84.81 o 
   8   7   0       14.72       17.39     23.18 o 
  -6   8   0       67.95       57.78     78.69 o 
  -5   8   0        1.22        4.07     13.48 o 
  -4   8   0        2.90        4.73      8.84 o 
  -3   8   0       12.59       12.39     12.83 o 
  -2   8   0      287.87      258.13     24.71 o 
  -1   8   0      168.35      198.84     31.69 o 
   0   8   0        2.76        3.76     19.98 o 
   1   8   0      352.29      332.52     34.03 o 
   2   8   0      361.40      333.85     32.76 o 
   3   8   0      208.79      204.48     23.81 o 
   4   8   0       18.00       17.26     14.46 o 
   5   8   0       95.44       97.22     20.11 o 
   6   8   0       15.82       10.42     17.06 o 
   7   8   0       13.81       23.18     39.68 o 
   8   8   0      384.25      369.35     75.74 o 
  -4   9   0        4.23        1.91      9.84 o 
  -3   9   0       49.43       54.65     52.11 o 
  -2   9   0      160.25      170.83     22.54 o 
  -1   9   0       59.25       56.80     24.44 o 
   0   9   0       66.75       87.33     21.69 o 
   1   9   0      374.89      371.50     37.84 o 
   2   9   0      782.68      742.98     62.01 o 
   3   9   0       60.06       64.30     12.65 o 
   4   9   0      322.42      296.94     51.85 o 
   5   9   0      557.75      608.06    137.77 o 
   6   9   0      228.79      229.15     60.21 o 
  -2  10   0       37.66       29.19     31.84 o 
  -1  10   0       53.41       54.55     55.64 o 
   0  10   0      285.31      282.94     45.45 o 
   1  10   0      503.92      452.88     63.82 o 
   2  10   0      164.47      172.84     27.50 o 
   3  10   0       23.30       17.54     26.05 o 
   4  10   0      400.91      316.70     62.99 o 
  -2 -10   1      198.16      177.90     28.17 o 
  -1 -10   1      243.95      236.11     40.72 o 
   0 -10   1      140.40      110.79     29.03 o 
  -5  -9   1      182.33      181.10     47.49 o 
  -4  -9   1       21.35       13.94     22.08 o 
  -3  -9   1        7.59        1.61     12.98 o 
  -2  -9   1       10.89        4.21     12.90 o 
  -1  -9   1       21.11        7.47     10.28 o 
   0  -9   1       37.83       27.32     23.17 o 
   1  -9   1      174.16      175.46     22.20 o 
   2  -9   1      269.21      267.85     30.38 o 
   3  -9   1       45.25       40.56     44.36 o 
   4  -9   1      184.12      197.87     25.09 o 
  -7  -8   1      197.18      196.08     50.75 o 
  -6  -8   1      331.28      305.02     73.04 o 
  -5  -8   1      247.77      273.04     55.08 o 
  -4  -8   1      164.46      172.15     20.07 o 
  -3  -8   1      864.44      941.93     79.14 o 
  -2  -8   1      431.01      422.89     30.25 o 
  -1  -8   1     2660.47     2615.26    112.50 o 
   0  -8   1      786.14      809.24     54.20 o 
   1  -8   1     1145.85     1178.07     53.66 o 
   2  -8   1      122.65      135.26     26.28 o 
   3  -8   1      584.54      624.89     52.50 o 
   4  -8   1      399.83      386.00     35.53 o 
   5  -8   1       96.47      117.90     40.78 o 
  -8  -7   1      396.47      427.80     91.14 o 
  -7  -7   1      472.92      515.37    105.30 o 
  -6  -7   1     1078.08     1090.09     88.24 o 
  -5  -7   1      887.85      948.89     53.05 o 
  -4  -7   1     1628.62     1609.63     61.82 o 
  -3  -7   1      932.01     1008.49     37.32 o 
  -2  -7   1     1229.73     1216.37     86.11 o 
  -1  -7   1      400.77      438.22     35.35 o 
   0  -7   1       34.59       52.56     26.36 o 
   1  -7   1        2.45        1.52     10.06 o 
   2  -7   1      510.74      471.35     32.24 o 
   3  -7   1        3.46        8.83      9.64 o 
   4  -7   1      253.41      216.10     24.96 o 
   5  -7   1       49.17       29.20     23.69 o 
   6  -7   1      170.38      152.38     76.79 o 
   7  -7   1        1.99        2.75     15.26 o 
  -9  -6   1       19.44       20.11     38.45 o 
  -8  -6   1      222.76      221.22     30.57 o 
  -7  -6   1        3.44        6.81      9.42 o 
  -6  -6   1       49.17       39.17      9.34 o 
  -5  -6   1      871.47      798.67     36.89 o 
  -4  -6   1      159.19      200.27     15.68 o 
  -3  -6   1      987.72      951.69     43.18 o 
  -2  -6   1      658.72      684.46     38.97 o 
  -1  -6   1     1071.56     1105.02     52.12 o 
   0  -6   1        4.99        6.44      7.30 o 
   1  -6   1      818.99      863.45     44.51 o 
   2  -6   1      928.05      919.70     51.25 o 
   3  -6   1      136.23      152.53     17.42 o 
   4  -6   1     1115.31     1155.99     43.07 o 
   5  -6   1     1271.31     1292.70     55.79 o 
   6  -6   1      321.99      325.46     47.86 o 
   7  -6   1      201.14      228.81     42.62 o 
   8  -6   1       29.00       29.18     24.88 o 
  -9  -5   1       20.56       26.84     32.58 o 
  -8  -5   1      946.00     1023.68     90.73 o 
  -7  -5   1     1300.64     1380.36     67.81 o 
  -6  -5   1     1188.09     1089.70     84.08 o 
  -5  -5   1     2667.07     2714.21    102.79 o 
  -4  -5   1     2451.45     2699.92     87.16 o 
  -3  -5   1     2112.43     2140.02     48.39 o 
  -2  -5   1     1459.71     1365.27     69.82 o 
  -1  -5   1     2002.55     2166.09     74.32 o 
   0  -5   1     1426.01     1331.32     91.35 o 
   1  -5   1     2908.84     3061.05     71.76 o 
   2  -5   1     1001.30     1054.02     40.23 o 
   3  -5   1     1797.23     1954.05     80.40 o 
   4  -5   1     1761.94     1865.25     88.79 o 
   5  -5   1       25.05       24.68      9.16 o 
   6  -5   1       10.98       18.58     18.01 o 
   7  -5   1      222.33      200.25     35.55 o 
   8  -5   1        2.92        5.43     20.16 o 
 -10  -4   1      677.46      708.47     75.99 o 
  -9  -4   1      849.86      940.27     74.42 o 
  -8  -4   1      348.71      412.25     52.12 o 
  -7  -4   1      844.69      864.27     44.89 o 
  -6  -4   1     1748.04     1710.45     98.48 o 
  -5  -4   1      687.05      674.91     41.20 o 
  -4  -4   1      213.46      214.47      9.41 o 
  -3  -4   1      286.98      287.90     12.45 o 
  -2  -4   1     2148.20     2342.29     41.98 o 
  -1  -4   1       64.71       38.34      7.60 o 
   0  -4   1      804.22      945.94     32.54 o 
   1  -4   1      164.58      151.42     11.25 o 
   2  -4   1        3.96        4.12      4.25 o 
   3  -4   1       32.62       44.01     12.09 o 
   4  -4   1       54.44       48.67     11.16 o 
   5  -4   1       88.97       77.85     14.07 o 
   6  -4   1        5.84       11.09     10.74 o 
   7  -4   1       10.80        9.46     10.49 o 
   8  -4   1       19.03       15.49     16.25 o 
   9  -4   1       10.92        3.25     25.58 o 
 -10  -3   1        5.00        4.78     14.91 o 
  -9  -3   1       26.95       21.32     23.37 o 
  -8  -3   1        1.69        6.08      9.52 o 
  -7  -3   1      477.99      513.94     37.90 o 
  -6  -3   1      209.23      276.46     26.90 o 
  -5  -3   1       30.75       26.16      5.62 o 
  -4  -3   1       30.26       22.76      8.77 o 
  -3  -3   1     2117.48     2148.86     50.76 o 
  -2  -3   1     2646.02     2702.97     61.34 o 
  -1  -3   1      333.37      278.44      9.95 o 
   0  -3   1      855.62      814.43     31.19 o 
   1  -3   1     2404.30     2561.56     77.87 o 
   2  -3   1      983.46     1029.06     33.86 o 
   3  -3   1     2573.57     2581.27     60.76 o 
   4  -3   1      741.27      790.50     37.43 o 
   5  -3   1      176.63      191.44     12.92 o 
   6  -3   1      542.37      588.10     39.52 o 
   7  -3   1       66.10       65.30     78.53 o 
   8  -3   1       66.39       92.19     91.04 o 
   9  -3   1      340.59      329.25     45.13 o 
  10  -3   1        4.18        7.09     17.45 o 
 -10  -2   1      255.09      350.33     75.50 o 
  -9  -2   1      444.79      461.11     43.94 o 
  -8  -2   1      347.64      357.53     39.44 o 
  -7  -2   1     1168.39     1126.58     41.17 o 
  -6  -2   1     2006.44     1942.21     79.95 o 
  -5  -2   1      131.74      130.00     14.29 o 
  -4  -2   1     6121.31     6038.43    296.81 o 
  -3  -2   1     1975.17     2070.08     44.79 o 
  -2  -2   1     2739.66     2728.83     33.97 o 
  -1  -2   1     1252.96     1204.27     30.77 o 
   0  -2   1      406.39      410.93     13.18 o 
   1  -2   1      830.20      801.14     15.09 o 
   2  -2   1     2525.44     2478.93     46.45 o 
   3  -2   1     1037.39     1016.06     53.28 o 
   4  -2   1     1857.90     1985.29    111.21 o 
   5  -2   1      591.50      642.38     26.19 o 
   6  -2   1       20.56       12.77      4.20 o 
   7  -2   1      274.09      268.27     30.23 o 
   8  -2   1       71.00       76.69    113.55 o 
   9  -2   1      775.44      722.34    153.61 o 
  10  -2   1      361.16      403.81     63.34 o 
 -10  -1   1      308.73      317.85     69.08 o 
  -9  -1   1      234.94      260.54     31.49 o 
  -8  -1   1       21.17       23.09     21.26 o 
  -7  -1   1      947.72      867.69     87.25 o 
  -6  -1   1      171.34      168.96     12.21 o 
  -5  -1   1      917.88      883.94     22.86 o 
  -4  -1   1       14.20       17.21      4.72 o 
  -3  -1   1       13.46       15.42      4.20 o 
  -2  -1   1     1562.98     1521.27     16.24 o 
  -1  -1   1       29.61       36.17      2.99 o 
   0  -1   1     3008.65     2988.04     46.83 o 
   1  -1   1      106.00      115.33      5.64 o 
   2  -1   1     3838.04     3515.67    194.79 o 
   3  -1   1       97.99      105.76      9.59 o 
   4  -1   1     1586.36     1632.50     47.06 o 
   5  -1   1      184.25      205.74     22.27 o 
   6  -1   1      780.74      751.52     39.64 o 
   7  -1   1      299.07      280.63     20.76 o 
   8  -1   1      177.85      186.89     12.60 o 
   9  -1   1       30.01       28.78     47.96 o 
  10  -1   1       23.00       21.06     29.47 o 
 -10   0   1       11.94       11.86     16.45 o 
  -9   0   1        0.72        1.65     13.14 o 
  -8   0   1       32.26       27.55     21.76 o 
  -7   0   1      262.01      235.73     26.78 o 
  -6   0   1       72.80       73.12      7.70 o 
  -5   0   1      165.62      164.27     12.71 o 
  -4   0   1      570.54      585.80     22.98 o 
  -3   0   1       15.86       22.10      3.35 o 
  -2   0   1     1457.94     1437.13     29.48 o 
  -1   0   1      579.76      588.80      8.50 o 
   0   0   1       79.16       79.19      2.20 o 
   1   0   1      721.31      725.19     12.30 o 
   2   0   1     5775.22     5529.65     48.24 o 
   3   0   1      344.23      321.05     20.59 o 
   4   0   1      446.06      440.39     14.31 o 
   5   0   1       10.06       11.27      9.78 o 
   6   0   1       17.89       20.07      6.03 o 
   7   0   1      559.55      523.33     33.47 o 
   8   0   1      696.93      681.01     62.73 o 
   9   0   1      746.49      709.35     80.98 o 
  10   0   1      873.10      744.43     94.88 o 
 -10   1   1      207.65      193.66     28.39 o 
  -9   1   1        5.66        0.03     19.30 o 
  -8   1   1        7.99       12.67     13.87 o 
  -7   1   1      794.17      864.75     50.59 o 
  -6   1   1      289.49      262.54     16.06 o 
  -5   1   1       92.13       77.62      9.50 o 
  -4   1   1      671.84      701.53     21.59 o 
  -3   1   1     1130.72      976.46     41.01 o 
  -2   1   1     7352.94     7239.54     50.56 o 
  -1   1   1      197.75      216.98      7.41 o 
   0   1   1       83.21       91.69      3.45 o 
   1   1   1     1280.25     1244.82     10.94 o 
   2   1   1       64.82       63.57      3.41 o 
   3   1   1     4413.32     4272.24     55.53 o 
   4   1   1     1819.74     1760.42     27.41 o 
   5   1   1     4257.93     4055.84     81.64 o 
   6   1   1     2578.70     2540.70     68.09 o 
   7   1   1      361.46      315.62     24.56 o 
   8   1   1      901.18      897.07     80.34 o 
   9   1   1      854.93      839.73     81.67 o 
  10   1   1      116.79      123.68     43.40 o 
  11   1   1      157.55      145.02     38.11 o 
 -10   2   1       57.01       40.12     72.82 o 
  -9   2   1      192.05      191.44     28.96 o 
  -8   2   1      313.24      304.12     33.28 o 
  -7   2   1      592.34      650.80     43.97 o 
  -6   2   1      329.56      300.03     29.40 o 
  -5   2   1      238.15      234.73     23.82 o 
  -4   2   1      129.98      174.19     18.70 o 
  -3   2   1      320.84      311.90     14.74 o 
  -2   2   1      638.51      640.37     19.91 o 
  -1   2   1    10349.87    10649.64    245.55 o 
   0   2   1     5038.21     5085.83     83.87 o 
   1   2   1      770.65      776.62     17.39 o 
   2   2   1      470.87      510.38      8.32 o 
   3   2   1     2290.59     2283.49     32.77 o 
   4   2   1     2351.32     2464.64     43.88 o 
   5   2   1      622.84      629.79     18.47 o 
   6   2   1     1440.33     1417.59     73.36 o 
   7   2   1        0.17        3.38     17.65 o 
   8   2   1       20.32       22.17     53.18 o 
   9   2   1      244.80      204.80     34.18 o 
  10   2   1      141.01      132.88     33.40 o 
  11   2   1      162.03      133.96     48.09 o 
  -9   3   1       11.01       10.29     16.24 o 
  -8   3   1       64.43       70.37     60.29 o 
  -7   3   1       85.11       86.47     58.85 o 
  -6   3   1      219.49      251.24     33.66 o 
  -5   3   1        0.28       -3.25     26.66 o 
  -4   3   1        0.54        4.08      7.49 o 
  -3   3   1      551.73      593.97     18.88 o 
  -2   3   1        9.41       14.95      4.92 o 
  -1   3   1      391.09      397.06     13.64 o 
   0   3   1     2721.99     2854.64     47.25 o 
   1   3   1      433.32      430.88      8.40 o 
   2   3   1     2562.49     2638.92     47.90 o 
   3   3   1      347.48      331.80      7.73 o 
   4   3   1     1767.56     1771.17     28.71 o 
   5   3   1      315.62      296.89     10.85 o 
   6   3   1     1176.07     1163.77     35.90 o 
   7   3   1     1218.59     1223.99     75.21 o 
   8   3   1      846.48      888.64     45.87 o 
   9   3   1      777.37      807.79     68.82 o 
  10   3   1     1058.98     1014.62    133.52 o 
  11   3   1      116.02      131.86     33.60 o 
  -9   4   1        6.00       -1.84     25.30 o 
  -8   4   1       35.56       46.70     41.75 o 
  -7   4   1      116.28      105.87     67.51 o 
  -6   4   1      126.08      160.21     38.53 o 
  -5   4   1       37.51       50.27     43.68 o 
  -4   4   1       12.54       20.61      4.79 o 
  -3   4   1     2640.46     2706.91     54.76 o 
  -2   4   1     4618.09     4752.57    111.54 o 
  -1   4   1     2676.53     2580.35     96.67 o 
   0   4   1     1193.88     1217.70     17.78 o 
   1   4   1      978.69      911.27     13.53 o 
   2   4   1     1912.82     1922.41     17.18 o 
   3   4   1     6309.85     6384.26    313.43 o 
   4   4   1     4043.21     3891.87     60.04 o 
   5   4   1     6232.98     6386.88    183.41 o 
   6   4   1     1844.29     1780.58     62.54 o 
   7   4   1      329.41      414.07     30.13 o 
   8   4   1      763.11      764.71     46.94 o 
   9   4   1        7.37        7.28     10.63 o 
  10   4   1       72.61       83.15     24.36 o 
  -8   5   1      621.76      608.77     89.07 o 
  -7   5   1      822.63      827.37     77.87 o 
  -6   5   1      215.18      232.90     43.61 o 
  -5   5   1     1206.12     1241.33     69.48 o 
  -4   5   1      419.93      395.83     23.36 o 
  -3   5   1     1131.38     1141.20     26.41 o 
  -2   5   1     2185.02     2185.36     48.00 o 
  -1   5   1     6276.46     6537.15    181.18 o 
   0   5   1     2464.83     2542.23     50.10 o 
   1   5   1     3028.08     3084.85     87.33 o 
   2   5   1       41.39       29.00      5.45 o 
   3   5   1      327.75      311.26     11.91 o 
   4   5   1       90.17      114.49      9.27 o 
   5   5   1      230.66      208.62     12.09 o 
   6   5   1       51.37       40.45      6.32 o 
   7   5   1      206.87      202.06     15.91 o 
   8   5   1        4.36        9.82      9.63 o 
   9   5   1       11.74       10.90     14.24 o 
  10   5   1      193.96      174.53     48.33 o 
  -8   6   1      120.76      107.58     32.79 o 
  -7   6   1       55.25       65.61     68.00 o 
  -6   6   1      275.35      232.04     50.49 o 
  -5   6   1        3.69       14.31     15.17 o 
  -4   6   1       76.15       70.10      8.40 o 
  -3   6   1       16.30       28.78     18.23 o 
  -2   6   1        0.72       10.54      9.21 o 
  -1   6   1      200.51      202.10     17.70 o 
   0   6   1      483.59      489.31     23.00 o 
   1   6   1     1293.29     1349.65     61.20 o 
   2   6   1     1726.09     1684.53     52.75 o 
   3   6   1     1654.99     1661.87     87.39 o 
   4   6   1     1810.89     2047.19     68.77 o 
   5   6   1      910.17      922.26     54.44 o 
   6   6   1      867.41      816.35     59.54 o 
   7   6   1      305.49      330.51     28.71 o 
   8   6   1      489.83      494.29     42.20 o 
   9   6   1      173.22      166.42     41.85 o 
  10   6   1      622.31      629.21    106.03 o 
  -7   7   1       41.72       36.54     46.52 o 
  -6   7   1      144.34      118.70     43.21 o 
  -5   7   1      107.35      132.73     48.23 o 
  -4   7   1      117.65      119.14     19.47 o 
  -3   7   1     1371.71     1357.47     46.11 o 
  -2   7   1     4621.40     4912.15     96.05 o 
  -1   7   1     3834.40     4082.14     99.67 o 
   0   7   1     1509.42     1693.48    115.96 o 
   1   7   1      975.42      970.28     40.22 o 
   2   7   1      509.62      514.04     26.75 o 
   3   7   1     1078.59     1095.85     49.34 o 
   4   7   1     1757.47     1749.59     73.03 o 
   5   7   1      898.00      968.95     51.51 o 
   6   7   1      663.22      727.73     33.96 o 
   7   7   1      731.01      623.27     70.77 o 
   8   7   1        4.65        3.98     14.05 o 
   9   7   1       69.53       61.34    108.97 o 
  -6   8   1      526.40      524.08     70.32 o 
  -5   8   1      708.74      640.48    102.58 o 
  -4   8   1       93.69       75.72     19.26 o 
  -3   8   1     1189.64     1205.57     96.23 o 
  -2   8   1      412.49      445.10     31.15 o 
  -1   8   1       97.81       91.05     24.17 o 
   0   8   1      537.31      545.66     34.14 o 
   2   8   1       53.15       51.19     11.31 o 
   3   8   1        2.11        3.92      7.49 o 
   4   8   1       95.01       84.64     10.90 o 
   5   8   1      246.69      193.04     27.38 o 
   6   8   1      151.61      131.23     20.30 o 
   7   8   1      251.67      235.39     52.78 o 
   8   8   1       42.79       28.18     49.53 o 
  -4   9   1        4.02       -1.43     21.91 o 
  -3   9   1     1142.58     1077.89     70.69 o 
  -2   9   1      377.57      334.65     32.91 o 
  -1   9   1      295.05      285.74     25.79 o 
   0   9   1        6.21        8.23     10.78 o 
   1   9   1      165.88      194.43     24.41 o 
   2   9   1      203.23      205.03     20.83 o 
   3   9   1      915.90      876.05     89.22 o 
   4   9   1      556.27      493.13     58.01 o 
   5   9   1      354.90      304.51     40.86 o 
   6   9   1      345.54      362.61     90.67 o 
   7   9   1       26.09       21.13     54.59 o 
  -2  10   1      643.32      610.07     63.30 o 
  -1  10   1      545.82      565.02     62.86 o 
   0  10   1      269.95      281.38     42.59 o 
   1  10   1       38.75       27.08     37.43 o 
   2  10   1      216.13      203.71     31.05 o 
   3  10   1       71.28       54.63     23.84 o 
   4  10   1       93.60       77.21     26.57 o 
   5  10   1       29.13       27.67     35.78 o 
  -4  -9   2       80.76       48.89    112.88 o 
  -3  -9   2       12.96       12.98     23.98 o 
  -2  -9   2       21.28       17.41     16.02 o 
  -1  -9   2        2.09        3.02      7.79 o 
   0  -9   2       27.58       27.20     25.60 o 
   1  -9   2       47.50       30.76     29.69 o 
   2  -9   2       36.30       31.51     29.32 o 
   3  -9   2        7.54        8.58     11.89 o 
  -6  -8   2       33.43       35.88     54.73 o 
  -5  -8   2      164.42      142.30     45.26 o 
  -4  -8   2       57.51       50.33     56.47 o 
  -3  -8   2       51.60       50.61     15.32 o 
  -2  -8   2       30.79       28.16     21.16 o 
  -1  -8   2       11.83       15.34     16.56 o 
   0  -8   2      109.22      110.41     29.59 o 
   1  -8   2      101.99       95.56     26.57 o 
   2  -8   2       10.54        9.03     11.14 o 
   3  -8   2       24.87       23.75     22.49 o 
   4  -8   2      134.98      133.52     22.49 o 
   5  -8   2        7.77       10.59     14.72 o 
  -7  -7   2       59.85       56.63    121.58 o 
  -6  -7   2      357.14      336.53     38.06 o 
  -5  -7   2      360.91      350.54     41.20 o 
  -4  -7   2       35.39       30.53     27.54 o 
  -3  -7   2     1060.77      954.74    120.60 o 
  -2  -7   2        8.08       11.23     10.14 o 
  -1  -7   2      111.34      122.44     17.65 o 
   0  -7   2      138.66      124.17     29.09 o 
   1  -7   2      314.34      319.92     33.55 o 
   2  -7   2      519.14      555.63     37.40 o 
   3  -7   2      420.30      413.92     31.01 o 
   4  -7   2      421.62      449.39     44.26 o 
   5  -7   2      594.49      583.60     44.95 o 
   6  -7   2      293.72      316.78     54.40 o 
  -8  -6   2      468.67      454.69     89.41 o 
  -7  -6   2       54.69       49.75     46.79 o 
  -6  -6   2       59.77       57.24     36.24 o 
  -5  -6   2      154.40      155.08     24.69 o 
  -4  -6   2      445.46      429.89     29.36 o 
  -3  -6   2      106.72      113.31     19.01 o 
  -2  -6   2      754.11      741.62     44.49 o 
  -1  -6   2      160.59      182.77     25.65 o 
   0  -6   2     1621.81     1730.62     84.27 o 
   1  -6   2      152.79      144.82     22.42 o 
   2  -6   2      151.40      139.62     16.77 o 
   3  -6   2      157.13      160.77     25.23 o 
   4  -6   2       62.46       80.48     44.92 o 
   5  -6   2     1062.23     1078.15     52.04 o 
   6  -6   2      132.92      131.79     26.27 o 
   7  -6   2      116.03       90.66     95.71 o 
  -9  -5   2       40.64       30.66     42.51 o 
  -8  -5   2      171.82      163.68     27.78 o 
  -7  -5   2      255.01      224.08     32.99 o 
  -6  -5   2       94.85       97.93     66.91 o 
  -5  -5   2      256.06      228.14     29.65 o 
  -4  -5   2       95.95       91.99     14.43 o 
  -3  -5   2       83.93       67.94     12.47 o 
  -2  -5   2      811.70      784.77     41.69 o 
  -1  -5   2      150.42      162.25     14.95 o 
   0  -5   2       69.02       72.69     15.03 o 
   1  -5   2      104.63      121.27     14.10 o 
   2  -5   2       97.46       82.37     21.82 o 
   3  -5   2      669.22      719.45     44.57 o 
   4  -5   2       25.19       22.31     15.93 o 
   5  -5   2     1696.34     1816.60     57.04 o 
   6  -5   2      141.00      149.47     17.82 o 
   7  -5   2      527.80      582.07     62.37 o 
   8  -5   2      162.94      199.32     55.29 o 
  -9  -4   2      291.78      263.21     43.52 o 
  -8  -4   2       35.37       56.40     60.33 o 
  -7  -4   2       52.05       47.45     51.46 o 
  -6  -4   2       29.69       25.12     25.97 o 
  -5  -4   2        8.97       10.94     10.05 o 
  -4  -4   2      480.21      473.57     25.77 o 
  -3  -4   2     1512.93     1572.53     28.77 o 
  -2  -4   2     3373.41     3430.51    164.41 o 
  -1  -4   2      360.45      340.99     15.76 o 
   0  -4   2     2827.38     3085.81     90.97 o 
   1  -4   2       53.89       48.28     30.59 o 
   2  -4   2     3470.88     3663.68     82.78 o 
   3  -4   2      865.11      899.83     32.94 o 
   4  -4   2     4504.12     4930.46    523.43 o 
   5  -4   2     1131.57     1171.75     94.27 o 
   6  -4   2      613.12      637.21     41.48 o 
   7  -4   2      309.51      331.43     40.26 o 
   8  -4   2      138.34      139.90     50.57 o 
   9  -4   2      301.06      325.87     64.06 o 
  -9  -3   2      181.25      176.42     27.52 o 
  -8  -3   2      432.04      458.06     52.20 o 
  -7  -3   2      589.90      626.49     45.30 o 
  -6  -3   2     1355.12     1380.50     42.09 o 
  -5  -3   2      822.55      856.02     52.65 o 
  -4  -3   2     1899.48     2028.71     91.98 o 
  -3  -3   2     4290.04     4543.86    187.98 o 
  -2  -3   2      877.56      900.51     24.05 o 
  -1  -3   2     2361.73     2441.14     58.83 o 
   0  -3   2     1510.08     1530.03     59.10 o 
   1  -3   2     2979.16     3117.01     57.62 o 
   2  -3   2     1445.12     1734.06    204.35 o 
   3  -3   2      156.54      127.09     14.72 o 
   4  -3   2       20.64       50.17     35.61 o 
   5  -3   2      185.80      187.33     25.32 o 
   6  -3   2        7.27       12.92     13.98 o 
   7  -3   2       11.92       14.56     18.51 o 
   8  -3   2       59.44       55.37    112.02 o 
   9  -3   2       81.21       71.01    111.33 o 
  10  -3   2       27.59       23.62     33.51 o 
 -10  -2   2      196.76      187.16     41.01 o 
  -9  -2   2       41.87       34.85     50.58 o 
  -8  -2   2      603.05      564.46     63.18 o 
  -7  -2   2      741.72      708.16     29.11 o 
  -6  -2   2      560.57      545.76     25.69 o 
  -5  -2   2      131.08      133.18      6.87 o 
  -4  -2   2       48.72       40.45      3.83 o 
  -3  -2   2      215.12      253.45     13.83 o 
  -2  -2   2       48.28       51.52      4.06 o 
  -1  -2   2      345.07      355.03     10.29 o 
   0  -2   2        6.10       11.75      7.75 o 
   1  -2   2      606.50      574.40     21.14 o 
   2  -2   2     5703.69     5087.61    174.15 o 
   3  -2   2      600.31      554.08     22.09 o 
   4  -2   2     1021.31     1088.60     92.68 o 
   5  -2   2     1051.78     1086.24     61.88 o 
   6  -2   2     1256.22     1349.22    102.18 o 
   7  -2   2      335.04      351.84     32.75 o 
   8  -2   2      518.60      518.65     36.22 o 
   9  -2   2     1446.24     1376.16    219.20 o 
  10  -2   2      481.53      435.12     93.53 o 
  -9  -1   2      163.02      132.68     48.20 o 
  -8  -1   2      421.15      366.24     21.60 o 
  -7  -1   2      123.65      103.15     10.45 o 
  -6  -1   2      539.00      502.00     21.25 o 
  -5  -1   2      165.40      142.90      8.08 o 
  -4  -1   2     4094.57     3892.63     69.95 o 
  -3  -1   2     5858.77     6000.67     79.19 o 
  -2  -1   2     5310.91     5482.94    129.29 o 
  -1  -1   2     9609.60     9172.31    191.97 o 
   0  -1   2     6140.43     5944.36    129.32 o 
   1  -1   2     2519.20     2363.20     29.07 o 
   2  -1   2     2601.09     2438.04     61.21 o 
   3  -1   2     3208.06     3027.25     68.79 o 
   4  -1   2     2381.89     2397.38     66.45 o 
   5  -1   2     3665.35     3740.03     97.61 o 
   6  -1   2      692.78      766.39     36.96 o 
   7  -1   2      668.17      638.73     70.45 o 
   8  -1   2      187.54      210.26     17.15 o 
   9  -1   2       37.03       38.80     59.00 o 
  10  -1   2       27.96       25.86     64.84 o 
 -10   0   2      214.83      186.32     60.17 o 
  -9   0   2      967.55      927.62     73.07 o 
  -8   0   2      359.09      339.55     29.12 o 
  -7   0   2     2590.20     2553.12     63.05 o 
  -6   0   2     3372.14     3242.64    128.54 o 
  -5   0   2     2035.49     1949.39     41.20 o 
  -4   0   2     4268.98     4286.61     73.97 o 
  -3   0   2     5232.09     5058.21     59.04 o 
  -2   0   2     2000.95     2353.35    188.18 o 
  -1   0   2      151.09      163.36      4.87 o 
   0   0   2      106.76       99.73      3.72 o 
   1   0   2     1663.45     1700.50     32.70 o 
   2   0   2    10729.74    10328.89    203.56 o 
   3   0   2       41.31       34.98      5.28 o 
   4   0   2      298.12      282.76     18.98 o 
   5   0   2      142.18      143.59     24.36 o 
   6   0   2       11.69       17.98     12.99 o 
   7   0   2      812.06      696.67     56.12 o 
   8   0   2      187.17      144.70     26.49 o 
   9   0   2        2.12        7.43     27.96 o 
  10   0   2        1.09       14.87     36.63 o 
  11   0   2        1.50        2.65     14.44 o 
 -10   1   2      240.65      237.76     79.79 o 
  -9   1   2        2.22       -1.54     18.24 o 
  -8   1   2      594.53      564.04     44.04 o 
  -7   1   2      849.66      844.72     46.76 o 
  -6   1   2       21.29       23.99      6.14 o 
  -5   1   2       24.92       23.39      4.25 o 
  -4   1   2     1347.05     1361.75     28.14 o 
  -3   1   2        3.82       31.54     38.73 o 
  -2   1   2     9276.79     9196.83    166.66 o 
  -1   1   2     3109.84     3079.09     35.49 o 
   0   1   2     1787.67     1741.84     22.48 o 
   1   1   2       42.61       50.92      3.57 o 
   2   1   2     8912.51     7985.83    148.18 o 
   3   1   2     5223.24     5375.59    175.02 o 
   4   1   2     1785.50     1836.09     21.34 o 
   5   1   2     2208.74     2270.26    131.24 o 
   6   1   2      933.06      881.82     39.06 o 
   7   1   2       37.97       34.19     16.14 o 
   8   1   2      238.63      241.03     36.65 o 
   9   1   2      439.04      369.97     60.81 o 
  10   1   2       16.41       22.70     39.97 o 
  11   1   2      476.18      457.53     88.44 o 
  -9   2   2      630.06      610.30     83.11 o 
  -8   2   2      474.73      450.74     54.52 o 
  -7   2   2     2117.68     2121.18     78.38 o 
  -6   2   2     1021.99     1152.88     75.92 o 
  -5   2   2     3154.28     3353.92    100.45 o 
  -4   2   2     3176.12     3164.19    151.53 o 
  -3   2   2     2550.07     2553.44     54.09 o 
  -2   2   2       55.64       76.71      7.03 o 
  -1   2   2    20383.05    20944.79    865.14 o 
   0   2   2      350.89      401.28     14.43 o 
   1   2   2    21099.05    19133.25    829.81 o 
   2   2   2    11359.69    10803.15    187.07 o 
   3   2   2      137.21      130.46      6.36 o 
   4   2   2     1289.66     1331.34     19.67 o 
   5   2   2       48.90       36.92      8.22 o 
   6   2   2      696.73      725.57     25.58 o 
   7   2   2       81.76       83.77     31.68 o 
   8   2   2     1421.42     1401.03     92.20 o 
   9   2   2       49.28       51.56     73.20 o 
  10   2   2      804.22      839.02    102.44 o 
  11   2   2      178.46      148.39     37.87 o 
  -9   3   2      220.49      206.07     33.39 o 
  -8   3   2     1167.39     1229.40    103.96 o 
  -7   3   2      581.61      601.36     47.74 o 
  -6   3   2     1011.55      951.83     62.26 o 
  -5   3   2      215.41      231.92     34.54 o 
  -4   3   2      543.30      599.01     38.18 o 
  -3   3   2     1161.22     1035.38     47.68 o 
  -2   3   2     3731.82     3884.79     61.82 o 
  -1   3   2      421.69      454.47     11.01 o 
   0   3   2      632.54      699.11     26.27 o 
   1   3   2     1006.88     1035.38     28.49 o 
   2   3   2       61.86       68.12      6.34 o 
   3   3   2      277.75      286.33      6.30 o 
   4   3   2       18.81       22.63      4.71 o 
   5   3   2      324.63      322.38     12.89 o 
   6   3   2       14.51        9.57      8.56 o 
   7   3   2      101.84      109.27     18.10 o 
   8   3   2      280.47      291.95     41.39 o 
  10   3   2        1.94        3.14     20.90 o 
  11   3   2      324.73      309.18     65.83 o 
  -9   4   2        4.55        1.80     19.01 o 
  -8   4   2      103.90       64.14     56.18 o 
  -7   4   2       22.65       13.44     16.92 o 
  -6   4   2       69.65       66.98     27.65 o 
  -5   4   2      194.53      177.23     33.22 o 
  -4   4   2       84.26      110.34     20.19 o 
  -3   4   2      316.40      255.43     23.27 o 
  -2   4   2      400.28      399.92     15.45 o 
  -1   4   2     1223.81     1306.06     26.20 o 
   0   4   2      957.74      963.12     15.61 o 
   1   4   2     2609.33     2634.32     54.05 o 
   2   4   2        7.42        9.70      3.21 o 
   3   4   2     1725.26     1917.64     55.25 o 
   4   4   2      148.34      212.85     24.01 o 
   5   4   2      226.81      220.74     14.97 o 
   6   4   2       71.50       68.90      7.23 o 
   7   4   2      938.48      903.83     72.07 o 
   8   4   2      298.12      291.05     23.16 o 
   9   4   2       25.27       23.67     32.16 o 
  10   4   2      369.40      361.61     51.01 o 
  11   4   2       99.19       90.85     24.95 o 
  -8   5   2      242.98      262.73     49.38 o 
  -7   5   2      169.72      171.28     28.92 o 
  -6   5   2      473.20      470.98     45.43 o 
  -5   5   2     1156.06     1196.61     67.26 o 
  -4   5   2      899.92      865.07     62.08 o 
  -3   5   2      612.33      601.28     16.30 o 
  -2   5   2      462.37      509.95     19.34 o 
  -1   5   2       43.82       38.94      8.01 o 
   0   5   2      686.07      651.52     20.10 o 
   1   5   2     3119.12     3230.92     61.09 o 
   2   5   2     2779.94     2996.97    104.04 o 
   3   5   2      790.01      906.82     39.10 o 
   5   5   2      272.73      266.82     11.84 o 
   6   5   2      640.01      582.95     27.30 o 
   7   5   2       99.80       98.97      8.48 o 
   8   5   2      900.43      926.59     42.60 o 
   9   5   2     1719.46     1793.44     90.71 o 
  10   5   2      573.72      576.14    104.43 o 
  -7   6   2      457.04      393.83     64.43 o 
  -6   6   2        5.33       11.66     22.10 o 
  -5   6   2       66.52       70.82     51.68 o 
  -4   6   2      108.96      111.61     12.35 o 
  -3   6   2      102.00      109.51     13.70 o 
  -2   6   2      245.12      226.91     16.49 o 
  -1   6   2      837.11      859.99     39.03 o 
   0   6   2      155.62      155.20     15.57 o 
   1   6   2       12.00       13.80      8.41 o 
   2   6   2      223.79      181.70     14.36 o 
   3   6   2        3.31       52.91     13.40 o 
   4   6   2     1242.13     1396.44     51.89 o 
   5   6   2      156.96      129.56      9.36 o 
   6   6   2      295.70      279.74     17.65 o 
   7   6   2      519.23      530.56     21.87 o 
   8   6   2       12.70        7.49      8.49 o 
   9   6   2       13.79        7.70     11.63 o 
  -7   7   2       72.56       34.33     56.62 o 
  -6   7   2        0.13        2.03     14.99 o 
  -5   7   2       64.20       55.46     57.14 o 
  -4   7   2        1.99        5.27     10.96 o 
  -3   7   2        1.08        3.06      9.13 o 
  -2   7   2     1058.63     1118.26    133.56 o 
  -1   7   2      616.66      605.00     38.72 o 
   0   7   2      470.67      469.24     31.76 o 
   1   7   2        9.83       10.10      6.70 o 
   2   7   2       83.99       81.38      9.16 o 
   3   7   2      213.50      200.59     14.34 o 
   4   7   2       25.53       32.19     35.08 o 
   5   7   2      120.61      106.41     27.02 o 
   6   7   2      310.94      300.90     29.22 o 
   7   7   2     1040.88     1009.83     63.88 o 
   8   7   2     1293.96     1286.62    103.59 o 
   9   7   2      104.14      114.70     39.99 o 
  -6   8   2       53.77       37.16     52.34 o 
  -5   8   2       33.39       33.29     40.86 o 
  -4   8   2       58.61       66.00     84.80 o 
  -3   8   2      167.53      150.85     18.68 o 
  -2   8   2      172.30      178.15     22.47 o 
  -1   8   2        6.93       12.43     13.45 o 
   0   8   2       38.78       34.80     29.41 o 
   1   8   2      629.48      646.14     35.70 o 
   2   8   2      379.65      337.28     20.87 o 
   3   8   2     1485.99     1380.21     55.31 o 
   4   8   2      292.92      269.20     27.68 o 
   5   8   2     1848.15     1815.09     91.47 o 
   6   8   2      232.94      258.74     34.78 o 
   7   8   2      880.19      664.51    153.73 o 
   8   8   2       27.22       32.79     15.58 o 
   9   8   2      352.12      370.61     78.62 o 
  -4   9   2      361.75      351.36     75.81 o 
  -3   9   2       10.69       14.77     18.68 o 
  -2   9   2      932.83     1019.63     72.80 o 
  -1   9   2       28.19       12.37     10.60 o 
   0   9   2      581.67      597.35     37.07 o 
   1   9   2       45.42       45.74     21.14 o 
   2   9   2      800.60      596.30    157.68 o 
   3   9   2      625.60      600.46     46.55 o 
   4   9   2      683.27      639.89     69.93 o 
   5   9   2        9.43       20.52     16.96 o 
   6   9   2       75.14       70.72     26.12 o 
   7   9   2       23.31       13.34     20.60 o 
   8   9   2       15.66       11.33     36.59 o 
  -3  10   2      234.82      236.58     43.03 o 
  -2  10   2      313.06      262.84     35.83 o 
  -1  10   2      190.00      154.02     24.02 o 
   0  10   2      106.07      104.54     23.26 o 
   1  10   2       12.91       12.80     16.05 o 
   2  10   2       87.45       92.59     24.11 o 
   3  10   2       19.47       20.73     25.72 o 
   4  10   2      112.35      103.28     35.61 o 
   5  10   2      118.11      123.54     30.01 o 
   6  10   2       57.80       70.93     22.04 o 
   0  11   2      116.86      131.39     25.42 o 
   1  11   2      146.13      134.11     26.21 o 
   2  11   2      727.97      692.95     82.90 o 
   3  11   2      566.64      549.40     70.22 o 
  -2  -9   3      710.52      704.20     81.75 o 
  -1  -9   3      600.66      530.15     51.49 o 
   0  -9   3      221.21      257.33     33.90 o 
   1  -9   3      302.33      334.65     38.84 o 
  -5  -8   3      215.97      243.06     60.83 o 
  -4  -8   3      301.56      303.31     46.95 o 
  -3  -8   3      436.73      472.99     66.73 o 
  -2  -8   3      477.27      493.39     38.70 o 
  -1  -8   3      116.22      122.13     18.86 o 
   0  -8   3      173.94      155.17     20.88 o 
   1  -8   3      548.00      445.43     37.10 o 
   2  -8   3       50.93       37.77     35.60 o 
   3  -8   3       29.44       29.82     35.75 o 
   4  -8   3        0.50        3.60      8.72 o 
  -6  -7   3      196.12      161.11     23.02 o 
  -5  -7   3        3.90        2.90     13.32 o 
  -4  -7   3        0.81        4.97      7.56 o 
  -3  -7   3      364.25      338.94     32.40 o 
  -2  -7   3        4.34        5.90     10.61 o 
  -1  -7   3       81.13       86.12     18.98 o 
   0  -7   3       56.32       37.53     27.25 o 
   1  -7   3      724.70      757.49     42.80 o 
   2  -7   3      526.48      508.74     52.10 o 
   3  -7   3      315.25      303.95     27.94 o 
   4  -7   3      177.35      161.90     24.93 o 
   5  -7   3      231.27      225.96     28.06 o 
   6  -7   3      196.70      250.03     48.50 o 
  -7  -6   3      316.84      348.95     49.95 o 
  -6  -6   3      674.61      753.49     71.67 o 
  -5  -6   3      625.09      665.49     70.37 o 
  -4  -6   3      669.10      748.32     50.59 o 
  -3  -6   3       56.78       55.43     14.24 o 
  -2  -6   3     2301.06     2178.85    140.86 o 
  -1  -6   3     1199.72     1297.65     50.67 o 
   0  -6   3     3436.12     3618.60    117.01 o 
   1  -6   3      266.93      276.69     33.27 o 
   2  -6   3      602.98      615.18     36.06 o 
   3  -6   3      522.37      531.65     35.28 o 
   4  -6   3       36.69       20.07     15.67 o 
   5  -6   3       11.08       12.41     12.71 o 
   6  -6   3       39.55       36.44     31.69 o 
   7  -6   3      576.37      555.73     79.67 o 
  -8  -5   3      234.73      243.06     47.87 o 
  -7  -5   3     1452.54     1442.11    104.15 o 
  -6  -5   3      606.72      674.65     69.73 o 
  -5  -5   3      625.17      669.43     57.92 o 
  -4  -5   3      194.28      206.93     28.08 o 
  -3  -5   3     1556.20     1530.77     67.98 o 
  -2  -5   3     2027.64     2044.56    101.90 o 
  -1  -5   3       12.43       15.78     13.51 o 
   0  -5   3       46.17       63.12     18.11 o 
   1  -5   3      105.49       93.55     14.90 o 
   2  -5   3       29.80       22.42     17.07 o 
   3  -5   3       36.46       45.78     25.88 o 
   4  -5   3       79.17       85.95     44.07 o 
   5  -5   3        8.58        7.92      9.68 o 
   6  -5   3      354.13      334.89     27.02 o 
   7  -5   3      216.06      190.13     34.46 o 
   8  -5   3       57.47       48.29     48.76 o 
  -8  -4   3       16.29       16.06     17.35 o 
  -7  -4   3       86.22       76.76     58.50 o 
  -6  -4   3       99.88       88.29     66.93 o 
  -5  -4   3       32.20       31.47     30.11 o 
  -4  -4   3        3.38        4.20      7.61 o 
  -3  -4   3      264.48      253.92     16.48 o 
  -2  -4   3     2394.97     2334.40    160.61 o 
  -1  -4   3      317.89      316.59     16.40 o 
   0  -4   3      517.95      577.06     30.25 o 
   1  -4   3      236.67      217.81     20.27 o 
   2  -4   3      204.90      200.84     23.09 o 
   3  -4   3        4.70        7.06      9.48 o 
   4  -4   3        4.53        6.09      9.80 o 
   5  -4   3       16.39       16.19     14.33 o 
   6  -4   3      781.64      820.38     53.22 o 
   7  -4   3      452.63      482.26     54.79 o 
   8  -4   3       10.20       -0.73     36.92 o 
   9  -4   3        3.66        5.71     17.06 o 
  -9  -3   3      507.61      461.32     59.01 o 
  -8  -3   3      750.18      764.50     64.50 o 
  -7  -3   3      385.14      409.96     36.83 o 
  -6  -3   3     1179.33     1272.48     56.28 o 
  -5  -3   3     1597.95     1677.28     97.94 o 
  -4  -3   3     2021.58     2241.62    108.46 o 
  -3  -3   3      708.36      744.57     44.22 o 
  -2  -3   3      938.70      891.24     29.81 o 
  -1  -3   3      714.11      788.50     26.14 o 
   0  -3   3     2313.47     2437.55     56.22 o 
   1  -3   3      142.88      149.54     20.94 o 
   2  -3   3     1461.93     1490.30     51.50 o 
   3  -3   3     1874.53     1882.09     61.80 o 
   4  -3   3       98.32      101.34     18.07 o 
   5  -3   3      645.19      686.32     51.22 o 
   6  -3   3      332.84      346.43     42.83 o 
   7  -3   3      295.87      316.84     39.78 o 
   8  -3   3      907.68      831.28    130.09 o 
   9  -3   3      807.83      673.76    134.96 o 
  10  -3   3      114.25       90.12    144.38 o 
  -9  -2   3      231.83      252.80     70.96 o 
  -8  -2   3      326.72      331.42     40.53 o 
  -7  -2   3      506.77      552.22     39.62 o 
  -6  -2   3      729.12      745.14     52.07 o 
  -5  -2   3      245.47      246.61     29.78 o 
  -4  -2   3      100.79       99.68     16.65 o 
  -3  -2   3      497.52      515.99     30.77 o 
  -2  -2   3      455.21      457.68     30.39 o 
  -1  -2   3      631.73      612.92     18.45 o 
   0  -2   3      124.86      170.59     18.07 o 
   1  -2   3       15.51       18.87      7.24 o 
   2  -2   3     1602.08     1641.09     84.41 o 
   3  -2   3     2540.10     2624.58    123.21 o 
   4  -2   3      221.96      195.60     24.41 o 
   5  -2   3      404.58      390.90     31.06 o 
   6  -2   3      213.43      174.15     19.37 o 
   7  -2   3       89.25      124.07     17.97 o 
   8  -2   3      429.31      395.04     29.79 o 
   9  -2   3       20.41       21.19     34.51 o 
  10  -2   3      352.31      306.93     73.57 o 
  -9  -1   3        5.86        7.85     50.90 o 
  -8  -1   3       64.66       57.40     19.68 o 
  -7  -1   3        3.88        3.91      6.82 o 
  -6  -1   3      448.83      453.49     18.53 o 
  -5  -1   3       23.67       21.19      8.34 o 
  -4  -1   3       81.53      125.71      9.53 o 
  -3  -1   3      372.75      464.43     20.52 o 
  -2  -1   3      379.13      400.99     16.61 o 
  -1  -1   3     1364.69     1566.33     45.71 o 
   0  -1   3       55.32       53.84      5.06 o 
   1  -1   3      514.83      549.57     12.85 o 
   2  -1   3      758.26      749.10     25.24 o 
   3  -1   3       41.13       43.02     10.12 o 
   4  -1   3       95.94      108.45     14.86 o 
   5  -1   3      269.83      314.32     33.23 o 
   6  -1   3      467.20      491.47     43.43 o 
   7  -1   3     3377.25     3548.73    191.57 o 
   8  -1   3      511.48      531.23     46.11 o 
   9  -1   3       12.21        6.08     30.15 o 
  10  -1   3      345.49      329.11     80.65 o 
  -9   0   3      191.17      166.00     68.93 o 
  -8   0   3      234.21      234.15     28.26 o 
  -7   0   3      325.73      347.29     29.67 o 
  -6   0   3        6.81        5.63      5.35 o 
  -5   0   3     1392.03     1403.05     42.67 o 
  -4   0   3      278.30      277.33     14.77 o 
  -3   0   3      481.35      473.71     16.75 o 
  -2   0   3     1810.14     1883.75     36.74 o 
  -1   0   3       62.53       75.13      4.52 o 
   0   0   3      347.56      336.08      9.48 o 
   1   0   3     4600.07     4470.03     54.45 o 
   2   0   3     6669.76     6479.92    128.64 o 
   3   0   3     2613.50     2529.25     67.91 o 
   4   0   3     5559.34     5257.89    408.72 o 
   5   0   3     1036.32      846.12     77.29 o 
   6   0   3     2617.83     2845.81     92.53 o 
   7   0   3      257.84      200.07     21.20 o 
   8   0   3     1701.08     1759.54    100.05 o 
   9   0   3     1651.80     1645.04    136.51 o 
  10   0   3      590.16      600.65     82.89 o 
  11   0   3      225.77      243.53     64.04 o 
  -9   1   3      112.41      102.44    125.93 o 
  -8   1   3      246.66      231.01     26.91 o 
  -7   1   3      200.70      165.23     20.17 o 
  -6   1   3      544.64      530.48     34.67 o 
  -5   1   3     1267.76     1229.33     42.68 o 
  -4   1   3      187.47      194.89     15.52 o 
  -3   1   3     1740.13     1795.65     58.49 o 
  -2   1   3      151.34      181.38      7.31 o 
  -1   1   3    12416.57    12361.35    392.24 o 
   0   1   3      987.24      971.03     17.09 o 
   1   1   3      148.18      146.58      7.59 o 
   2   1   3     5728.12     5639.79     74.82 o 
   3   1   3     9714.54     9232.78    199.65 o 
   4   1   3       17.39       32.92     17.27 o 
   5   1   3      357.94      299.46     20.33 o 
   6   1   3       27.80       31.85     36.61 o 
   7   1   3       90.55       92.29     26.01 o 
   8   1   3      346.56      357.38     47.29 o 
   9   1   3        1.06        2.74     19.20 o 
  10   1   3        2.42       -0.09     18.89 o 
  11   1   3      108.64      107.22     40.57 o 
  -9   2   3        1.60        1.93     10.58 o 
  -8   2   3        1.64        0.03     18.29 o 
  -7   2   3      355.12      343.94     43.02 o 
  -6   2   3      137.57      155.55     25.22 o 
  -5   2   3        4.76        7.21      3.32 o 
  -4   2   3      588.87      630.66     21.53 o 
  -3   2   3      907.74      926.82     25.82 o 
  -2   2   3     1154.00     1146.37     24.61 o 
  -1   2   3      595.43      657.75     19.77 o 
   0   2   3       43.45       48.63      5.09 o 
   1   2   3      940.31      976.01     18.34 o 
   2   2   3      313.48      328.68     11.52 o 
   3   2   3     6825.47     6711.26    108.70 o 
   4   2   3     1190.04     1096.97     51.06 o 
   5   2   3      158.25      205.56     11.51 o 
   6   2   3     2414.89     2666.37     83.55 o 
   7   2   3     1824.05     1839.94     92.53 o 
   8   2   3     2268.21     2280.82    178.38 o 
   9   2   3      639.38      641.88     63.24 o 
  10   2   3      598.37      622.19     83.99 o 
  11   2   3      678.58      665.31    122.62 o 
  -9   3   3       27.84       12.40     18.37 o 
  -8   3   3       17.72       17.59     20.23 o 
  -7   3   3       28.20       23.03     28.36 o 
  -6   3   3      216.45      229.78     29.04 o 
  -5   3   3       95.99       96.73     25.79 o 
  -4   3   3      349.00      355.77     30.00 o 
  -3   3   3     2678.26     2775.58     73.16 o 
  -2   3   3      664.48      590.13     21.33 o 
  -1   3   3     1512.21     1606.97     25.45 o 
   0   3   3     1365.62     1506.93     47.26 o 
   1   3   3     5834.61     5666.16    137.40 o 
   2   3   3     9713.53     9884.86    119.22 o 
   3   3   3     2829.24     2748.23     36.56 o 
   4   3   3     2763.93     2767.78     99.53 o 
   5   3   3     2241.38     2246.65     51.30 o 
   6   3   3      896.91      860.59     42.05 o 
   7   3   3     1679.98     1760.85     95.61 o 
   8   3   3     1388.69     1457.00     67.75 o 
   9   3   3      374.47      398.00     43.49 o 
  10   3   3      387.54      387.78     64.02 o 
  11   3   3      122.64      116.58     31.85 o 
  -8   4   3      377.92      368.72     58.63 o 
  -7   4   3      104.05      114.45     34.14 o 
  -6   4   3      539.50      572.95     45.57 o 
  -5   4   3     2805.19     3017.58    177.70 o 
  -4   4   3     1946.65     1938.76    100.23 o 
  -3   4   3      562.75      508.25     23.36 o 
  -2   4   3     1783.75     1876.12     69.61 o 
  -1   4   3     4085.35     4263.11     74.40 o 
   0   4   3     2269.36     2288.46     36.41 o 
   1   4   3      863.84      875.80     14.09 o 
   2   4   3     1127.62     1120.25     16.21 o 
   3   4   3      848.24      914.06     26.93 o 
   4   4   3      453.08      440.80     11.08 o 
   5   4   3       37.94       84.75     31.80 o 
   6   4   3      175.67      140.55     13.35 o 
   7   4   3       22.25       22.34     14.56 o 
   8   4   3       57.90       62.28     15.69 o 
   9   4   3        1.76        1.66     10.53 o 
  10   4   3      537.47      530.04     69.26 o 
  11   4   3      378.50      369.22     71.16 o 
  -8   5   3      172.59      210.30     35.93 o 
  -7   5   3      291.83      289.79     41.05 o 
  -6   5   3      573.89      577.12     50.13 o 
  -5   5   3       14.48       16.44     16.69 o 
  -4   5   3      152.07      126.76     25.83 o 
  -3   5   3      147.47      159.75     14.36 o 
  -2   5   3      102.79       95.18     16.10 o 
  -1   5   3        4.14        4.82      4.70 o 
   0   5   3      638.25      612.46     17.96 o 
   1   5   3     1709.60     1747.64     40.59 o 
   2   5   3       17.50       16.65      8.57 o 
   3   5   3     1726.17     1827.56     59.87 o 
   4   5   3      995.98      921.08     44.84 o 
   5   5   3      220.69      228.27     21.57 o 
   6   5   3     1165.53     1189.24     41.92 o 
   7   5   3      771.35      729.45     33.41 o 
   8   5   3     1834.20     1831.60     62.96 o 
   9   5   3      800.57      811.81     78.75 o 
  10   5   3       18.75       32.01     25.17 o 
  -7   6   3       95.99       95.98     34.74 o 
  -6   6   3      273.26      316.43     46.36 o 
  -5   6   3      700.92      612.78     51.66 o 
  -4   6   3      518.21      503.56     43.91 o 
  -3   6   3     1682.75     1796.16     86.99 o 
  -2   6   3     1076.22     1026.61     49.09 o 
  -1   6   3     2883.01     2968.31    108.66 o 
   0   6   3     1187.79     1169.48     34.10 o 
   1   6   3     1638.81     1527.57     36.72 o 
   2   6   3     1436.86     1533.77     34.22 o 
   3   6   3     2495.20     2759.05     85.83 o 
   4   6   3     1556.78     1704.20     51.88 o 
   5   6   3      185.91      190.96     24.56 o 
   6   6   3      956.81      967.76     66.77 o 
   7   6   3     1094.43     1109.83     31.04 o 
   8   6   3       30.27       29.62     24.25 o 
   9   6   3        5.90        4.69     12.74 o 
  10   6   3       11.45        9.69     19.40 o 
  -6   7   3     1367.47     1291.63     90.11 o 
  -5   7   3      431.99      420.27     51.59 o 
  -4   7   3     1368.88     1388.84    119.55 o 
  -3   7   3      218.69      228.55     32.34 o 
  -2   7   3      669.61      612.13     39.53 o 
  -1   7   3       88.39       91.19     16.01 o 
   0   7   3     1627.02     1680.79     82.65 o 
   1   7   3      455.51      433.81     22.39 o 
   2   7   3      329.78      310.41     16.89 o 
   3   7   3       15.59       14.90      2.10 o 
   4   7   3       14.10       17.21     21.25 o 
   5   7   3      151.83      143.26     30.25 o 
   6   7   3      535.23      507.94     40.39 o 
   7   7   3        8.27        7.35     15.63 o 
   8   7   3       16.43       18.40     26.15 o 
   9   7   3       57.12       33.56     42.95 o 
  -6   8   3       14.83        3.91     20.86 o 
  -5   8   3        0.24        5.81     17.81 o 
  -4   8   3       18.86       22.33     29.43 o 
  -3   8   3      116.45       88.43     36.15 o 
  -2   8   3        2.98        2.90      8.14 o 
  -1   8   3       75.85       73.64     33.85 o 
   0   8   3      620.47      612.18     32.94 o 
   1   8   3      591.31      549.26     24.76 o 
   2   8   3      139.23      117.33     12.00 o 
   3   8   3      634.66      634.17     28.06 o 
   4   8   3       87.29       92.28     27.34 o 
   5   8   3      777.91      644.18     54.77 o 
   6   8   3        6.27       15.46     19.65 o 
   7   8   3       88.13       88.06     22.29 o 
   8   8   3       61.56       58.77     53.55 o 
   9   8   3      141.15      143.42     26.34 o 
  -4   9   3      154.03      141.66     32.75 o 
  -3   9   3       70.06       63.38     15.20 o 
  -2   9   3      581.34      523.17     41.72 o 
  -1   9   3     1001.35      909.49     80.52 o 
   0   9   3     1978.54     1744.09     77.30 o 
   1   9   3       35.16       41.02     31.25 o 
   2   9   3      205.63      208.30     21.97 o 
   3   9   3      506.32      472.62     42.49 o 
   4   9   3       33.29       36.43     37.02 o 
   5   9   3       26.06       34.61     40.08 o 
   6   9   3      342.96      321.21     40.14 o 
   7   9   3      200.41      179.84     28.92 o 
   8   9   3      285.83      219.31     39.59 o 
  -3  10   3      100.68       96.88     25.38 o 
  -2  10   3       30.45       57.29     28.45 o 
  -1  10   3       31.71       21.69     33.99 o 
   0  10   3        2.51        2.72      7.13 o 
   1  10   3      159.57      140.58     16.73 o 
   2  10   3        5.81       10.04     17.69 o 
   3  10   3        2.53        5.13     15.38 o 
   4  10   3      193.37      146.77     32.87 o 
   5  10   3        8.02        8.45     11.71 o 
   6  10   3        0.57        0.25     18.29 o 
   7  10   3       26.45       18.02     29.10 o 
   0  11   3       64.99       60.95     21.04 o 
   1  11   3        8.68        9.68     17.77 o 
   2  11   3       48.61       36.03     55.78 o 
   3  11   3       27.75       19.01     37.59 o 
   4  11   3       22.27       17.04     25.89 o 
   5  11   3      212.55      160.86     34.02 o 
  -3  -8   4       30.04       22.23     22.43 o 
  -2  -8   4       14.34       23.09     23.46 o 
  -1  -8   4       61.21       51.64     48.44 o 
   0  -8   4       97.38      101.30     22.29 o 
   1  -8   4      339.12      352.54     42.57 o 
   2  -8   4      598.77      525.87     56.85 o 
   3  -8   4      112.11       92.58     22.23 o 
  -5  -7   4       57.15       44.72     53.18 o 
  -4  -7   4      319.93      306.04     49.67 o 
  -3  -7   4      563.13      506.43     66.35 o 
  -2  -7   4      435.68      450.24     51.58 o 
  -1  -7   4      241.03      248.85     28.68 o 
   0  -7   4      156.38      151.27     21.66 o 
   1  -7   4       80.15       86.47     19.98 o 
   2  -7   4      588.33      533.32     51.84 o 
   3  -7   4      427.65      389.66     36.02 o 
   4  -7   4       24.27       34.28     22.66 o 
   5  -7   4      209.79      180.04     28.14 o 
  -6  -6   4       20.29       19.81     16.15 o 
  -5  -6   4       37.06       31.96     35.22 o 
  -4  -6   4       70.79       62.57     48.53 o 
  -3  -6   4       65.52       53.54     53.13 o 
  -2  -6   4      203.42      177.44     17.23 o 
  -1  -6   4        0.23        4.41     11.37 o 
   0  -6   4      163.64      169.92     25.08 o 
   1  -6   4       13.17       11.87     10.64 o 
   2  -6   4      208.56      190.54     34.99 o 
   3  -6   4      234.54      211.65     25.34 o 
   4  -6   4        6.11       14.35     21.36 o 
   5  -6   4      178.44      176.94     25.13 o 
   6  -6   4      248.08      289.17     39.20 o 
   7  -6   4      208.30      205.70     50.00 o 
  -7  -5   4       18.66       17.30     15.49 o 
  -6  -5   4       73.36       71.14     75.43 o 
  -5  -5   4       76.87       70.55     51.05 o 
  -4  -5   4     2744.20     2775.20    124.29 o 
  -3  -5   4       93.23       86.60      8.92 o 
  -2  -5   4      369.69      331.05     35.67 o 
  -1  -5   4      198.92      192.99     16.91 o 
   0  -5   4      537.99      601.24     34.12 o 
   1  -5   4     2139.29     2206.19     90.67 o 
   2  -5   4     1253.68     1316.50     72.95 o 
   3  -5   4     1612.69     1701.79     57.53 o 
   4  -5   4     1128.78     1114.12     58.62 o 
   5  -5   4     1797.38     1858.36     77.21 o 
   6  -5   4      373.34      397.80     38.94 o 
   7  -5   4      845.64      873.86     99.31 o 
   8  -5   4      165.34      154.17     38.14 o 
  -8  -4   4      145.46      157.98     27.15 o 
  -7  -4   4      553.85      549.75     76.33 o 
  -6  -4   4      166.85      177.90     39.36 o 
  -5  -4   4      946.72      995.64     60.27 o 
  -4  -4   4      819.63      802.84     52.61 o 
  -3  -4   4      465.68      456.47     44.10 o 
  -2  -4   4     2316.02     2281.41    119.44 o 
  -1  -4   4     1845.91     1687.53     91.28 o 
   0  -4   4      656.54      650.19     39.98 o 
   1  -4   4      669.83      683.23     39.29 o 
   2  -4   4     1147.03     1245.20     73.85 o 
   3  -4   4       55.47       65.79     51.43 o 
   4  -4   4      546.65      501.87     42.32 o 
   5  -4   4      315.94      297.82     30.20 o 
   6  -4   4     1140.08     1089.07     64.41 o 
   7  -4   4       22.66       20.54     24.45 o 
   8  -4   4      297.13      257.58     99.21 o 
   9  -4   4      135.63      112.97     49.09 o 
  -8  -3   4      596.28      589.66     76.03 o 
  -7  -3   4      127.31      152.25     27.74 o 
  -6  -3   4       85.74       98.05     27.19 o 
  -5  -3   4       16.73       16.27     16.62 o 
  -4  -3   4       26.27       33.02     25.31 o 
  -3  -3   4     2179.75     2317.31    113.49 o 
  -2  -3   4        0.27        1.00      2.87 o 
  -1  -3   4      137.51      158.42      9.46 o 
   0  -3   4     1176.26     1151.95     63.19 o 
   1  -3   4      469.74      462.56     42.77 o 
   2  -3   4     1785.43     2017.31     78.73 o 
   3  -3   4       56.90       51.95     43.37 o 
   4  -3   4     2261.80     2256.38    109.61 o 
   5  -3   4      687.36      738.80     54.25 o 
   6  -3   4      749.35      786.17     58.96 o 
   7  -3   4     1145.71     1182.91     87.48 o 
   8  -3   4      345.97      371.25     44.16 o 
   9  -3   4      439.49      429.59     98.92 o 
  -8  -2   4      221.83      221.57     33.73 o 
  -7  -2   4       64.69       88.89     34.33 o 
  -6  -2   4       34.57       44.03     28.43 o 
  -5  -2   4      606.12      612.98     43.91 o 
  -4  -2   4     1006.91     1091.73     64.98 o 
  -3  -2   4     3581.27     3706.03    113.81 o 
  -2  -2   4     1355.61     1286.93     55.51 o 
  -1  -2   4     2887.46     2975.96     64.15 o 
   0  -2   4     1833.01     1837.34     45.62 o 
   1  -2   4     3594.95     3662.99    109.22 o 
   2  -2   4      921.87      839.09     71.33 o 
   3  -2   4     3179.13     3626.60    100.54 o 
   4  -2   4     1341.77     1268.09     68.40 o 
   5  -2   4     2052.80     2111.25    133.33 o 
   6  -2   4     1956.48     2081.83    243.21 o 
   7  -2   4       18.71       20.47     19.93 o 
   8  -2   4       90.27      102.77     18.06 o 
   9  -2   4      399.82      324.25     63.95 o 
  10  -2   4      236.64      174.87    144.12 o 
  -9  -1   4      640.94      684.73    111.91 o 
  -8  -1   4      689.19      746.27     95.78 o 
  -7  -1   4      956.60     1062.22    113.25 o 
  -6  -1   4      503.24      513.17     36.41 o 
  -5  -1   4     2166.02     2453.57    137.71 o 
  -4  -1   4     2762.00     2883.40    134.65 o 
  -3  -1   4     1089.69     1075.33     45.00 o 
  -2  -1   4     2800.19     2925.76    224.63 o 
  -1  -1   4     2778.26     2810.54     64.62 o 
   0  -1   4      174.57      142.71     11.43 o 
   1  -1   4     2344.66     2556.48     48.15 o 
   2  -1   4      263.75      229.51     15.45 o 
   3  -1   4      135.22      136.09     16.55 o 
   4  -1   4      191.39      178.77     22.96 o 
   5  -1   4      197.07      197.90     21.76 o 
   6  -1   4        5.87        3.84      6.41 o 
   7  -1   4       16.24       20.26     18.47 o 
   8  -1   4        4.81        5.08     10.30 o 
   9  -1   4        1.70        7.86     14.21 o 
  10  -1   4      270.49      211.54     53.27 o 
  -9   0   4      259.14      243.42     67.84 o 
  -8   0   4      387.76      346.32     67.20 o 
  -7   0   4      411.39      421.68     32.01 o 
  -6   0   4       10.34       10.84      9.81 o 
  -5   0   4        0.53        0.97      2.37 o 
  -4   0   4        9.88        8.83      6.98 o 
  -3   0   4       12.96        8.12      6.32 o 
  -2   0   4      410.19      432.91     12.61 o 
  -1   0   4       60.86       52.58      4.53 o 
   0   0   4     1732.07     1716.49     41.56 o 
   1   0   4     3204.04     3235.30     61.51 o 
   2   0   4      660.45      625.60     16.44 o 
   3   0   4      942.70      907.69     27.01 o 
   4   0   4     2045.50     2075.58     68.17 o 
   5   0   4     1914.50     1763.96    131.91 o 
   6   0   4        9.08       13.18     17.30 o 
   7   0   4        7.29       17.30     20.75 o 
   8   0   4      251.69      236.25     38.76 o 
   9   0   4        7.67        5.08     12.23 o 
  10   0   4      313.84      357.12     65.23 o 
  11   0   4       94.32       83.24     95.47 o 
  -9   1   4      184.30      223.11     60.66 o 
  -8   1   4      497.75      427.60     67.91 o 
  -7   1   4      598.19      578.78     49.85 o 
  -6   1   4      222.23      233.24     17.88 o 
  -5   1   4      796.85      848.22     45.78 o 
  -4   1   4     1535.12     1739.73     33.77 o 
  -3   1   4     2116.47     2299.18     54.27 o 
  -2   1   4     5238.59     5160.35    284.23 o 
  -1   1   4     6206.61     6016.42     88.44 o 
   0   1   4     3866.95     3842.08     36.19 o 
   1   1   4     1702.58     1714.44     24.83 o 
   2   1   4      199.15      192.54     10.29 o 
   3   1   4      113.78      146.34      9.35 o 
   4   1   4     1141.30     1215.29     43.21 o 
   5   1   4      321.69      329.10     28.38 o 
   6   1   4     2299.92     2327.40     60.32 o 
   7   1   4     1365.79     1523.55    121.58 o 
   9   1   4       11.68       10.49     17.76 o 
  10   1   4       46.60       49.64     70.50 o 
  11   1   4      184.90      191.99     47.65 o 
  -8   2   4      948.22      979.19     80.17 o 
  -7   2   4      628.71      667.53     73.62 o 
  -6   2   4      138.57      145.29      8.69 o 
  -5   2   4     3046.69     3511.23    155.46 o 
  -4   2   4      893.43      941.28     26.36 o 
  -3   2   4     4569.78     4591.96     57.04 o 
  -2   2   4      340.47      343.60     14.46 o 
  -1   2   4       89.86       85.63      7.38 o 
   0   2   4       10.84       13.92      8.30 o 
   1   2   4      781.49      775.18     17.29 o 
   2   2   4       41.66       38.02      4.64 o 
   3   2   4     1621.29     1726.43     69.83 o 
   4   2   4      146.39      138.29     11.07 o 
   5   2   4      189.71      210.45     17.15 o 
   6   2   4       67.57       60.32     48.68 o 
   7   2   4      145.95      186.83     42.66 o 
   8   2   4      534.82      496.83     54.53 o 
   9   2   4       13.26       12.76     17.34 o 
  10   2   4       80.74       75.03    126.00 o 
  11   2   4       63.73       52.32    119.65 o 
  -8   3   4      131.35      114.14     30.16 o 
  -7   3   4        1.00        5.36     13.67 o 
  -6   3   4      264.22      253.69     35.67 o 
  -5   3   4        1.21        4.45      8.52 o 
  -4   3   4       34.07       30.08     10.16 o 
  -3   3   4     4018.34     4113.67     99.81 o 
  -2   3   4      239.58      256.29     21.39 o 
  -1   3   4     1564.19     1542.92     37.98 o 
   0   3   4       73.67       69.94      6.85 o 
   1   3   4       19.39       17.71     10.01 o 
   2   3   4      405.15      436.14     13.71 o 
   3   3   4      845.54      899.30     17.96 o 
   4   3   4     4625.67     4852.34    251.32 o 
   5   3   4      753.52      763.14     27.48 o 
   6   3   4      297.20      294.06     16.63 o 
   7   3   4      302.18      351.21     55.62 o 
   8   3   4        5.78        4.09     12.65 o 
   9   3   4      112.73       85.25     24.13 o 
  10   3   4      891.11      865.30    106.82 o 
  11   3   4       89.37       92.58     96.51 o 
  -8   4   4      471.34      437.28     63.70 o 
  -7   4   4      195.69      192.38     28.79 o 
  -6   4   4      851.81      900.35     77.63 o 
  -5   4   4     1039.94     1071.12     58.55 o 
  -4   4   4      708.16      722.51     37.42 o 
  -3   4   4      316.33      303.46     12.26 o 
  -2   4   4     1195.89     1264.69     61.87 o 
  -1   4   4      173.87      167.19     13.11 o 
   0   4   4     1249.04     1264.44     31.90 o 
   1   4   4     3500.70     3513.42     50.47 o 
   2   4   4      102.08      101.34      7.68 o 
   3   4   4     1827.51     1814.68     87.82 o 
   4   4   4       24.40       22.73      5.26 o 
   5   4   4     1443.32     1555.75    114.36 o 
   6   4   4      999.77      961.12     39.87 o 
   7   4   4     3289.38     3196.14    190.11 o 
   8   4   4      223.58      209.73     22.04 o 
   9   4   4     1504.92     1530.55     76.84 o 
  10   4   4       82.32      120.34     26.37 o 
  -7   5   4      342.60      338.27     60.88 o 
  -6   5   4      112.96      133.80     28.68 o 
  -5   5   4       16.11       24.02     26.11 o 
  -4   5   4      312.26      276.48     33.60 o 
  -3   5   4      392.28      426.15     24.82 o 
  -2   5   4      275.92      284.53     20.46 o 
  -1   5   4       85.96       57.12     10.84 o 
   0   5   4     2777.82     2967.61     55.37 o 
   1   5   4      212.39      213.39     14.40 o 
   2   5   4     2045.13     2233.71     64.78 o 
   3   5   4      391.82      362.13     20.74 o 
   4   5   4      931.59      954.80     65.41 o 
   5   5   4      369.18      376.60     12.78 o 
   6   5   4      926.76      940.87     39.07 o 
   7   5   4     1528.55     1517.70     70.48 o 
   8   5   4      382.90      383.89     37.13 o 
   9   5   4        3.91        1.24      6.72 o 
  10   5   4        3.74        0.21     13.43 o 
  -7   6   4       96.34       45.59     69.69 o 
  -6   6   4       12.46        6.84     17.08 o 
  -5   6   4      192.37      196.21     82.90 o 
  -4   6   4       48.52       41.33     40.90 o 
  -3   6   4       26.64       20.03     15.64 o 
  -2   6   4        1.11        2.57      3.53 o 
  -1   6   4        2.52        0.44      5.84 o 
   0   6   4        0.41        3.38      6.91 o 
   1   6   4      197.49      393.42     30.79 o 
   2   6   4      210.97      189.34     15.69 o 
   3   6   4      108.49      102.00     20.23 o 
   4   6   4      469.67      511.67     32.66 o 
   5   6   4      965.73      895.17    130.99 o 
   6   6   4     1111.37     1079.58     75.40 o 
   7   6   4      310.41      308.16     12.11 o 
   8   6   4       27.00       15.50      8.10 o 
   9   6   4      546.00      544.46     83.68 o 
  10   6   4       99.22      110.29     30.33 o 
  -6   7   4       29.61       30.80     35.54 o 
  -5   7   4       35.16       25.96     26.17 o 
  -4   7   4      187.66      186.87     29.75 o 
  -3   7   4       77.73       93.49     71.41 o 
  -2   7   4       67.18       61.30    100.16 o 
  -1   7   4       76.06       78.82     20.30 o 
   0   7   4      727.39      753.74     47.67 o 
   1   7   4     1414.13     1396.76     50.70 o 
   2   7   4     2150.75     2244.54     75.72 o 
   3   7   4      547.97      592.25     57.36 o 
   4   7   4     1798.56     2038.01    123.29 o 
   5   7   4     1182.33     1182.39     78.77 o 
   6   7   4      709.14      713.03     52.53 o 
   7   7   4     1514.77     1514.91     97.90 o 
   8   7   4      896.61      905.87    129.76 o 
   9   7   4      800.02      820.73     94.46 o 
  10   7   4      666.06      634.54    113.26 o 
  -5   8   4       31.22       34.42     45.07 o 
  -4   8   4       64.76       79.43     33.17 o 
  -3   8   4      100.76       99.69     30.78 o 
  -2   8   4      542.44      535.44     51.13 o 
  -1   8   4      401.68      390.67     47.87 o 
   0   8   4     1477.79     1506.92     84.30 o 
   1   8   4     1621.85     1559.80     50.06 o 
   2   8   4      118.71      109.44     13.47 o 
   3   8   4      908.98      919.47     37.06 o 
   4   8   4       20.43       22.98     22.62 o 
   5   8   4       10.24       13.08     11.98 o 
   6   8   4      715.02      755.36     54.04 o 
   7   8   4      603.67      526.75     62.02 o 
   8   8   4       52.36       47.44     22.75 o 
   9   8   4        0.81        4.47     19.13 o 
  -4   9   4       56.58       56.63     71.63 o 
  -3   9   4      410.72      420.65     69.43 o 
  -2   9   4        6.04        5.98     14.42 o 
  -1   9   4       41.90       21.71     31.14 o 
   1   9   4      646.58      571.51     35.84 o 
   2   9   4       15.58        9.42     10.25 o 
   3   9   4      253.59      221.87     37.84 o 
   4   9   4        8.14        2.82     12.32 o 
   5   9   4      467.36      468.01     45.52 o 
   6   9   4      666.84      622.07     70.15 o 
   7   9   4      591.95      576.87     62.84 o 
   8   9   4      218.98      211.78     36.62 o 
   9   9   4      850.70      813.23     94.35 o 
  -3  10   4       26.71       24.49     50.83 o 
  -2  10   4      401.10      345.29     54.51 o 
  -1  10   4       48.77       47.72     21.89 o 
   0  10   4     1017.55      940.06     89.95 o 
   1  10   4      275.05      301.51     29.80 o 
   2  10   4      433.07      424.47     56.95 o 
   3  10   4      138.59      171.40     38.70 o 
   4  10   4      725.91      684.95     73.59 o 
   5  10   4      437.04      438.24     50.06 o 
   6  10   4      946.87      876.28    116.02 o 
   7  10   4      235.15      236.69     42.37 o 
  -1  11   4      485.42      474.03     48.56 o 
   0  11   4       15.48       13.78     28.21 o 
   1  11   4      245.83      254.39     43.78 o 
   2  11   4      150.60      141.43     40.62 o 
   3  11   4       44.84       31.53     50.17 o 
   4  11   4       10.33       11.95     17.62 o 
   5  11   4        3.33        5.07     16.19 o 
  -3  -7   5      139.27      124.15     29.05 o 
  -2  -7   5      408.41      375.54     59.52 o 
  -1  -7   5     1093.96     1089.62    153.32 o 
   0  -7   5      706.27      692.16     76.46 o 
   1  -7   5       26.30       30.52     24.68 o 
   2  -7   5       32.41       45.86     37.20 o 
   3  -7   5      158.62      130.42     57.08 o 
   4  -7   5       45.62       40.71     33.66 o 
  -5  -6   5      416.84      412.30     53.27 o 
  -4  -6   5      595.63      590.93     81.09 o 
  -3  -6   5       68.82       66.99     57.86 o 
  -2  -6   5        6.65        8.83     13.06 o 
  -1  -6   5        7.84        7.51      9.55 o 
   0  -6   5      387.16      370.31     44.60 o 
   1  -6   5       37.19       49.33     37.16 o 
   2  -6   5      194.75      141.09     22.52 o 
   3  -6   5       43.60       36.46     34.48 o 
   4  -6   5        2.11        6.94      9.32 o 
   5  -6   5        4.64        6.74      9.76 o 
   6  -6   5       10.99        8.80     11.80 o 
  -6  -5   5        5.56        2.88     17.39 o 
  -5  -5   5      175.45      166.81     35.71 o 
  -4  -5   5       88.51      112.43     63.45 o 
  -3  -5   5       44.06       49.00     44.21 o 
  -2  -5   5     1270.52     1108.03     93.10 o 
  -1  -5   5      237.80      212.32     22.77 o 
   0  -5   5       60.98       64.81     21.14 o 
   1  -5   5        5.61        5.17      9.44 o 
   2  -5   5       66.67       58.81     34.62 o 
   3  -5   5      267.48      229.84     29.05 o 
   4  -5   5       69.19       69.81     46.59 o 
   5  -5   5      304.32      297.19     38.01 o 
   6  -5   5        5.80        8.81     14.37 o 
   7  -5   5        3.92       11.46     31.32 o 
  -7  -4   5      682.02      669.88     87.58 o 
  -6  -4   5      707.20      725.86     97.08 o 
  -5  -4   5      677.57      676.16     60.76 o 
  -4  -4   5       71.57       93.66     28.90 o 
  -3  -4   5        9.09       17.13     16.55 o 
  -2  -4   5       12.13       10.14      7.86 o 
  -1  -4   5     1556.91     1419.23     94.38 o 
   0  -4   5     1021.74     1114.65     60.22 o 
   1  -4   5      675.07      629.21     55.17 o 
   2  -4   5      842.75      825.72     69.55 o 
   3  -4   5       18.99       17.93     12.90 o 
   4  -4   5      572.60      509.17     38.79 o 
   5  -4   5       22.76       17.17     17.42 o 
   6  -4   5      217.94      210.46     29.95 o 
   7  -4   5       82.13       79.58     20.28 o 
   8  -4   5     1281.67     1393.68    124.03 o 
  -7  -3   5      197.38      190.99     37.56 o 
  -6  -3   5      566.56      503.43     58.18 o 
  -5  -3   5      322.14      340.19     48.25 o 
  -4  -3   5      331.19      340.10     34.59 o 
  -3  -3   5      359.58      389.30     41.87 o 
  -2  -3   5       10.47       10.82      8.80 o 
  -1  -3   5     2142.54     2201.40     75.85 o 
   0  -3   5      688.50      647.15     37.68 o 
   1  -3   5     1005.00      990.79     66.63 o 
   2  -3   5      285.87      289.56     28.29 o 
   3  -3   5      307.94      314.04     32.91 o 
   4  -3   5      187.88      174.36     31.16 o 
   5  -3   5      853.44      867.09     53.97 o 
   6  -3   5      237.59      247.27     32.39 o 
   7  -3   5      692.02      649.14     70.19 o 
   8  -3   5       83.47       71.15     18.56 o 
   9  -3   5        1.09       12.30     30.39 o 
  -8  -2   5       25.59       23.67     28.06 o 
  -7  -2   5        4.71        5.46     13.46 o 
  -6  -2   5       21.90       21.34     19.92 o 
  -5  -2   5      450.21      420.94     38.43 o 
  -4  -2   5      637.82      632.30     45.36 o 
  -3  -2   5        0.27       10.42     11.32 o 
  -2  -2   5       25.24       36.95     32.74 o 
  -1  -2   5       73.94       67.76      8.58 o 
   0  -2   5        5.50        9.68      7.98 o 
   1  -2   5       34.96       42.97     11.71 o 
   2  -2   5      388.45      368.94     27.88 o 
   3  -2   5       17.15       22.94     19.83 o 
   4  -2   5       71.53       97.58     18.62 o 
   5  -2   5       30.56       43.03     34.68 o 
   6  -2   5      231.04      224.62     25.06 o 
   7  -2   5      163.61      181.26     28.87 o 
   8  -2   5      514.96      543.87     61.83 o 
   9  -2   5        4.18       10.22     26.52 o 
  10  -2   5      235.64      230.21     66.32 o 
  -8  -1   5       35.11       24.24     41.21 o 
  -7  -1   5      266.63      250.95     28.96 o 
  -6  -1   5      461.57      453.36     38.85 o 
  -5  -1   5      427.74      447.23     33.54 o 
  -4  -1   5       34.19       60.78     48.48 o 
  -3  -1   5       56.21       90.87     27.47 o 
  -2  -1   5      287.69      356.02     33.89 o 
  -1  -1   5     1115.50     1139.40     32.36 o 
   0  -1   5     2370.00     2417.02     64.35 o 
   1  -1   5     3983.54     3915.03    422.40 o 
   2  -1   5      735.37      687.72     42.62 o 
   3  -1   5      807.99      799.10     52.59 o 
   4  -1   5     3172.58     3384.90     96.81 o 
   5  -1   5     1836.33     1893.82    157.17 o 
   6  -1   5      801.55      809.80     75.20 o 
   7  -1   5      756.95      829.57    109.71 o 
   8  -1   5     2912.75     3054.66    192.94 o 
   9  -1   5     1417.86     1374.81    115.81 o 
  10  -1   5      450.92      477.79    106.78 o 
  -8   0   5       37.74       44.04     69.04 o 
  -7   0   5      424.16      403.48     43.25 o 
  -6   0   5      400.75      375.09     32.75 o 
  -5   0   5     1496.52     1550.61     42.76 o 
  -4   0   5     1022.86     1035.01     50.55 o 
  -3   0   5      500.88      511.09     16.10 o 
  -2   0   5      683.09      639.25     26.81 o 
  -1   0   5     3723.24     3605.14     66.97 o 
   0   0   5     2804.98     2900.12    101.74 o 
   1   0   5     2824.21     2735.84     95.39 o 
   2   0   5     2075.83     2132.85     43.67 o 
   3   0   5      812.16      807.61     41.53 o 
   4   0   5     3645.44     4136.16    103.26 o 
   5   0   5      495.83      584.77     46.10 o 
   6   0   5     1072.03     1163.08    163.90 o 
   7   0   5      862.91      840.00    103.93 o 
   8   0   5       24.85       21.94     18.90 o 
   9   0   5       23.11       33.95     39.64 o 
  10   0   5       10.35       10.70     14.38 o 
  11   0   5        4.35        5.64     27.76 o 
  -8   1   5      106.59      107.29     36.23 o 
  -7   1   5        6.28       10.51     23.14 o 
  -6   1   5      145.35      144.81     18.32 o 
  -5   1   5      131.43      112.65     13.34 o 
  -4   1   5     1738.45     1801.37     82.44 o 
  -3   1   5      575.54      583.50     17.49 o 
  -2   1   5        8.61       22.21     13.15 o 
  -1   1   5      145.47      149.61      9.67 o 
   0   1   5      652.45      699.32     21.74 o 
   1   1   5      132.28      124.77      9.09 o 
   2   1   5       93.12       91.46      8.23 o 
   3   1   5       42.55       31.68     13.46 o 
   4   1   5      613.66      643.83     39.05 o 
   5   1   5       10.20       19.39     18.12 o 
   6   1   5     2871.73     2774.39     81.68 o 
   7   1   5     1844.74     1954.69    163.10 o 
   8   1   5     1987.78     2065.07    109.61 o 
   9   1   5     1330.45     1385.87    118.19 o 
  10   1   5      364.05      363.95     66.19 o 
  11   1   5      197.20      209.20     51.87 o 
  -8   2   5        3.16        5.60     29.73 o 
  -7   2   5      138.02      106.75     25.54 o 
  -6   2   5      586.26      574.58     29.23 o 
  -5   2   5      179.27      192.46     15.86 o 
  -4   2   5        8.64        8.45      9.22 o 
  -3   2   5     3366.85     3338.04     64.44 o 
  -2   2   5       33.36       24.81      8.19 o 
  -1   2   5     2629.37     2864.33     55.71 o 
   0   2   5     4031.11     4087.25     87.83 o 
   1   2   5     4831.50     4758.16     79.58 o 
   2   2   5     1428.80     1362.57     27.51 o 
   3   2   5     6829.32     6919.34    436.57 o 
   4   2   5     4270.87     4313.79    183.22 o 
   5   2   5     9473.03     9771.57    299.86 o 
   6   2   5     1038.96     1004.83     40.44 o 
   7   2   5      498.77      486.81     41.13 o 
   8   2   5     1538.85     1678.53    117.48 o 
   9   2   5      432.87      448.83     55.32 o 
  10   2   5      640.20      693.78     93.53 o 
  11   2   5      140.70      128.39     45.02 o 
  -8   3   5       40.34       29.24     45.68 o 
  -7   3   5      375.97      393.28     43.59 o 
  -6   3   5      636.83      721.87     53.91 o 
  -5   3   5     1025.44     1058.87     44.41 o 
  -4   3   5     4166.99     4155.11     78.85 o 
  -3   3   5       22.32       22.72     18.80 o 
  -2   3   5     3958.03     4065.04    125.10 o 
  -1   3   5      543.39      543.40     31.55 o 
   0   3   5     3957.10     4067.27    116.79 o 
   1   3   5     2088.88     2026.82     42.64 o 
   2   3   5     1475.46     1538.67     41.22 o 
   3   3   5      912.63     1097.87     71.43 o 
   4   3   5     1998.69     2033.45     50.39 o 
   5   3   5      233.47      252.77     22.48 o 
   6   3   5      581.65      604.97     27.72 o 
   7   3   5       14.01       21.35     24.13 o 
   8   3   5      622.16      570.90     39.47 o 
   9   3   5        3.26        3.78     11.88 o 
  10   3   5      112.44      107.53     35.77 o 
  11   3   5        4.34        3.52     15.00 o 
  -7   4   5      140.53      116.48     26.74 o 
  -6   4   5       22.06       24.88     29.95 o 
  -5   4   5      277.10      287.14     40.82 o 
  -4   4   5      558.03      545.64     27.86 o 
  -3   4   5      452.86      439.30     20.61 o 
  -2   4   5        0.69        4.62     18.85 o 
  -1   4   5      627.89      627.33     48.79 o 
   0   4   5      278.23      315.16     23.36 o 
   1   4   5       10.13       24.78     15.99 o 
   2   4   5     2585.68     2658.41     58.31 o 
   3   4   5     2420.42     2536.42     68.17 o 
   4   4   5      619.08      604.38     20.76 o 
   5   4   5     3411.35     3584.13    147.12 o 
   6   4   5       83.26       67.01      9.03 o 
   7   4   5     1390.59     1394.54     96.34 o 
   8   4   5     1275.15     1258.49     90.12 o 
   9   4   5      858.13      959.60     55.93 o 
  10   4   5      169.25      185.09     39.95 o 
  11   4   5      133.63      139.74     30.97 o 
  -7   5   5      209.16      199.73     32.99 o 
  -6   5   5      197.65      176.21     34.96 o 
  -5   5   5      251.25      254.81     34.03 o 
  -4   5   5      746.15      735.77     25.09 o 
  -3   5   5      772.16      745.31     40.87 o 
  -2   5   5     1731.85     1788.30     73.97 o 
  -1   5   5      985.82     1001.25     32.45 o 
   0   5   5     2276.34     2071.79     71.58 o 
   1   5   5     1784.51     1949.98     55.51 o 
   2   5   5     2274.81     2269.99     66.13 o 
   3   5   5     2777.78     3021.18    142.09 o 
   4   5   5     2815.65     2891.54     60.91 o 
   5   5   5     1039.68     1052.37     44.67 o 
   6   5   5      179.21      197.19     15.14 o 
   7   5   5       45.51       53.88     11.67 o 
   8   5   5      106.61       78.06     14.40 o 
   9   5   5      474.65      466.15     34.23 o 
  10   5   5      477.07      471.76     48.50 o 
  -7   6   5      175.32      184.20     36.12 o 
  -6   6   5      734.53      772.29    105.73 o 
  -5   6   5      660.31      708.82     80.41 o 
  -4   6   5     1067.11     1127.86     75.34 o 
  -3   6   5     1266.87     1155.12     51.50 o 
  -2   6   5      302.35      300.28     22.58 o 
  -1   6   5      331.03      284.54     29.17 o 
   0   6   5     1377.15     1284.11    108.38 o 
   1   6   5      357.49      354.73     21.08 o 
   2   6   5        6.02       53.75     34.80 o 
   3   6   5        4.69        5.22      5.91 o 
   4   6   5       14.87       26.70     29.16 o 
   5   6   5      171.06      173.14     36.03 o 
   6   6   5      116.39      113.17     33.78 o 
   7   6   5      400.03      386.07     15.18 o 
   8   6   5       82.58       80.31     10.52 o 
   9   6   5       34.11       28.60     40.64 o 
  10   6   5        0.13       -0.88     20.09 o 
  11   6   5        5.20        1.97     16.50 o 
  -6   7   5        0.88       -0.59     22.61 o 
  -5   7   5       28.40       22.55     23.44 o 
  -4   7   5      186.44      154.69     50.02 o 
  -3   7   5       36.46       36.58     37.81 o 
  -2   7   5       13.53        7.23     23.71 o 
  -1   7   5      209.98      178.61     33.71 o 
   0   7   5      252.35      257.09     30.30 o 
   1   7   5       83.60       84.37     11.59 o 
   2   7   5     1101.52     1140.13     47.61 o 
   3   7   5      459.50      434.26     28.38 o 
   4   7   5      245.11      229.44     52.47 o 
   5   7   5      236.09      274.63     46.68 o 
   6   7   5      317.07      273.66     45.95 o 
   7   7   5       15.54       16.99     32.23 o 
   8   7   5      304.21      271.56     43.00 o 
   9   7   5      398.50      372.80     63.55 o 
  10   7   5       62.42       38.29     74.57 o 
  -5   8   5       74.33       78.19     97.84 o 
  -4   8   5      980.58      925.44     84.50 o 
  -3   8   5      103.74      120.90     49.99 o 
  -2   8   5     1013.31     1026.31     66.53 o 
  -1   8   5      618.39      653.11     49.02 o 
   0   8   5      109.13       98.49     24.45 o 
   1   8   5       14.45       24.67     24.37 o 
   2   8   5      317.55      316.19     33.68 o 
   3   8   5      462.78      469.68     23.93 o 
   4   8   5       35.75       50.35     60.53 o 
   5   8   5      642.12      632.44     44.92 o 
   6   8   5        9.71       12.14     16.04 o 
   7   8   5       56.73       55.63    107.20 o 
   8   8   5        6.15        7.48     18.23 o 
   9   8   5       88.35       76.25     33.36 o 
  10   8   5      337.60      339.78    113.94 o 
  -4   9   5      230.43      194.85     32.92 o 
  -3   9   5      318.26      277.24     43.77 o 
  -2   9   5        4.52        5.43     14.91 o 
  -1   9   5        7.98       15.02     19.48 o 
   0   9   5      108.18      104.85     23.86 o 
   1   9   5      197.98      183.98     28.45 o 
   2   9   5       78.44       52.81     12.45 o 
   3   9   5      108.15      105.72     36.44 o 
   4   9   5      925.84      886.42     65.39 o 
   5   9   5      106.49       97.04     33.10 o 
   6   9   5      401.66      373.82     51.55 o 
   7   9   5       10.61        6.28     17.12 o 
   8   9   5       73.86       90.72     32.89 o 
   9   9   5       85.56       71.85     28.98 o 
  -3  10   5        2.25        4.29     17.39 o 
  -2  10   5       11.31       12.02     14.37 o 
  -1  10   5       65.68       42.98     61.27 o 
   0  10   5       52.14       32.84     53.78 o 
   1  10   5       14.39       11.24     14.95 o 
   2  10   5      106.81      105.18     37.29 o 
   3  10   5       13.58       16.37     24.58 o 
   4  10   5      172.67      161.20     30.61 o 
   5  10   5      130.76      115.26     29.49 o 
   6  10   5      107.97       83.81    103.39 o 
   7  10   5       86.95       39.42     61.14 o 
   8  10   5        8.58       21.13     40.44 o 
   0  11   5        8.72       18.52     33.05 o 
   1  11   5       68.08       54.97     26.42 o 
   2  11   5       93.33       74.12     66.82 o 
   3  11   5       22.31       29.41     38.61 o 
   4  11   5      276.44      250.57     48.92 o 
   5  11   5      226.48      208.73     34.31 o 
   6  11   5      180.03      206.31     40.34 o 
  -1  -7   6      118.62       94.18     96.06 o 
   0  -7   6       80.00       67.97     56.47 o 
   1  -7   6       48.26       35.39     42.18 o 
   2  -7   6      121.31      107.73     32.47 o 
  -3  -6   6      370.38      382.87     56.84 o 
  -2  -6   6      321.83      273.49     40.18 o 
  -1  -6   6       68.20       64.65     57.78 o 
   0  -6   6      680.53      688.86     55.16 o 
   1  -6   6      965.67      898.30     62.55 o 
   2  -6   6      424.28      405.75     41.44 o 
   3  -6   6      903.60      871.20     94.62 o 
   4  -6   6     1172.12     1035.54    102.00 o 
   5  -6   6      722.18      712.41     65.61 o 
  -5  -5   6      567.65      548.44     64.42 o 
  -4  -5   6      257.62      276.80     39.45 o 
  -3  -5   6      936.30      910.40     75.27 o 
  -2  -5   6     1464.86     1494.18     71.59 o 
  -1  -5   6     1813.07     1754.85     85.98 o 
   0  -5   6      346.68      336.27     37.08 o 
   1  -5   6      569.19      560.73     54.79 o 
   2  -5   6      674.74      592.48     55.53 o 
   3  -5   6      363.69      358.97     34.93 o 
   4  -5   6       88.83       74.46     54.59 o 
   5  -5   6       18.93       22.77     22.14 o 
   6  -5   6       84.63       70.37     53.97 o 
   7  -5   6       38.25       19.26     39.29 o 
  -6  -4   6       68.59       55.22     54.13 o 
  -5  -4   6      409.34      409.94     62.33 o 
  -4  -4   6       38.36       29.36     34.83 o 
  -3  -4   6      143.69      162.74     83.05 o 
  -2  -4   6       39.38       50.63     35.69 o 
  -1  -4   6       96.45      103.38     17.80 o 
   0  -4   6      265.40      248.84     19.95 o 
   1  -4   6      503.03      468.54     37.53 o 
   2  -4   6      684.53      695.34     49.88 o 
   3  -4   6      428.60      402.91     38.77 o 
   4  -4   6      474.79      494.69     43.18 o 
   5  -4   6      311.07      323.99     40.14 o 
   6  -4   6      411.96      347.23     40.10 o 
   7  -4   6      444.28      468.23     68.30 o 
   8  -4   6       36.85       47.54     17.82 o 
  -6  -3   6        9.10        5.12     14.76 o 
  -5  -3   6      340.74      323.87     39.99 o 
  -4  -3   6      663.98      650.20     74.89 o 
  -3  -3   6     3312.15     3426.16    113.98 o 
  -2  -3   6     1810.25     1559.89    181.30 o 
  -1  -3   6      352.83      337.55     22.09 o 
   0  -3   6     1600.91     1476.19    101.67 o 
   1  -3   6     1560.27     1464.18     96.63 o 
   2  -3   6     2099.83     2097.93    132.44 o 
   3  -3   6      834.22      880.08     59.56 o 
   4  -3   6     2807.02     2750.38     96.25 o 
   5  -3   6      410.31      409.63     38.85 o 
   6  -3   6      713.77      686.06     48.74 o 
   7  -3   6       68.94       69.57     22.19 o 
   8  -3   6      128.90      117.97     35.17 o 
   9  -3   6      313.05      266.93     77.62 o 
  -7  -2   6      644.72      633.43     75.01 o 
  -6  -2   6     1391.28     1356.66    105.54 o 
  -5  -2   6     1611.59     1644.57    156.47 o 
  -4  -2   6       67.17       88.12     56.93 o 
  -3  -2   6     1688.35     1747.38     68.54 o 
  -2  -2   6      917.68      855.78     61.19 o 
  -1  -2   6     2196.29     2181.15    100.87 o 
   0  -2   6      706.97      660.15     41.29 o 
   1  -2   6      309.84      288.44     28.87 o 
   2  -2   6        7.11        9.02     10.35 o 
   3  -2   6      291.47      278.19     31.78 o 
   4  -2   6      164.38      162.17     28.44 o 
   5  -2   6      168.02      160.74     32.05 o 
   6  -2   6       25.48       32.68     28.16 o 
   7  -2   6        6.14        7.15     15.80 o 
   8  -2   6      214.17      214.71     33.99 o 
   9  -2   6      253.47      235.98     39.14 o 
  -7  -1   6      456.91      438.84     67.11 o 
  -6  -1   6      141.28      131.77     24.19 o 
  -5  -1   6       92.75       62.70     57.82 o 
  -4  -1   6       12.21       14.97     16.74 o 
  -3  -1   6      476.86      450.38     39.78 o 
  -2  -1   6       10.50       10.91     10.35 o 
  -1  -1   6      132.59      129.63     14.14 o 
   0  -1   6       31.95       31.46     16.93 o 
   1  -1   6     1247.32     1130.29    103.19 o 
   2  -1   6      519.79      480.23     66.40 o 
   3  -1   6     2114.97     2216.03     79.76 o 
   4  -1   6      432.09      435.67     44.52 o 
   5  -1   6       11.30       14.56     15.76 o 
   6  -1   6      910.34      961.85     71.99 o 
   7  -1   6        6.21        7.94     13.41 o 
   8  -1   6     1058.28      990.63    110.01 o 
   9  -1   6      134.74      153.89     31.16 o 
  10  -1   6       29.41       26.46     58.24 o 
  -7   0   6      610.60      631.97    125.36 o 
  -6   0   6      282.19      314.45     40.40 o 
  -5   0   6       69.40       74.15     22.10 o 
  -4   0   6     1007.22     1072.47     28.03 o 
  -3   0   6     2666.44     2704.87    116.96 o 
  -2   0   6     2840.90     3121.83     98.64 o 
  -1   0   6     1532.22     1528.80     26.09 o 
   0   0   6       22.83       18.63     11.68 o 
   1   0   6      719.29      698.78     22.93 o 
   2   0   6     1117.68     1139.36     38.14 o 
   3   0   6      310.29      271.06     25.79 o 
   4   0   6      587.72      633.27     30.31 o 
   5   0   6     1360.28     1430.04     90.64 o 
   6   0   6      798.49      838.19     82.77 o 
   7   0   6      584.53      635.23     81.61 o 
   8   0   6      320.19      246.93     37.60 o 
   9   0   6      164.58      159.63     29.64 o 
  10   0   6       47.83       44.03     56.31 o 
  -7   1   6      539.23      629.65    128.52 o 
  -6   1   6     1234.16     1191.50    166.59 o 
  -5   1   6      331.93      363.32     29.88 o 
  -4   1   6      117.50      124.94     13.52 o 
  -3   1   6      459.25      467.17     23.60 o 
  -2   1   6      726.27      698.84     20.18 o 
  -1   1   6      122.96      109.08     11.41 o 
   0   1   6     2295.99     2521.08     57.68 o 
   1   1   6      167.38      149.54     14.41 o 
   2   1   6       49.09       65.86     10.90 o 
   3   1   6      197.52      223.01     22.91 o 
   4   1   6      571.32      625.08     69.85 o 
   5   1   6       79.21       76.65     51.64 o 
   6   1   6      158.67      144.04     22.99 o 
   7   1   6      197.61      188.93     44.79 o 
   8   1   6      208.76      177.17     39.29 o 
   9   1   6      150.40      149.82     38.87 o 
  10   1   6        5.54        6.48     39.84 o 
  11   1   6       29.64       26.77     72.82 o 
  -7   2   6       62.63       54.20     79.13 o 
  -6   2   6      283.98      257.77     26.78 o 
  -5   2   6      120.12      112.17     16.94 o 
  -4   2   6      570.93      556.24     33.74 o 
  -3   2   6       78.20       98.91     23.76 o 
  -2   2   6       48.66       48.32      8.42 o 
  -1   2   6      586.09      649.02     22.18 o 
   0   2   6      139.54      146.90     13.41 o 
   1   2   6      110.11       89.80     10.48 o 
   2   2   6       73.91       79.54     18.90 o 
   3   2   6      446.55      439.39     31.52 o 
   4   2   6      577.49      554.14     34.52 o 
   5   2   6       68.98       91.38     24.53 o 
   6   2   6      118.51      114.12     20.98 o 
   7   2   6        3.92        5.18     12.96 o 
   8   2   6       40.24       40.42     32.72 o 
   9   2   6      275.91      291.75     50.15 o 
  10   2   6       13.73       11.61     16.13 o 
  11   2   6       85.50       87.16     48.27 o 
  -7   3   6      443.31      472.94    107.26 o 
  -6   3   6      154.46      168.18     31.21 o 
  -5   3   6       74.00       71.46     13.82 o 
  -4   3   6      216.52      174.56     15.97 o 
  -3   3   6      364.48      383.63     26.92 o 
  -2   3   6     2428.33     2604.10    107.88 o 
  -1   3   6      945.18     1037.29     60.96 o 
   0   3   6      320.62      287.49     27.97 o 
   1   3   6      100.10      101.59     17.73 o 
   2   3   6      453.02      427.79     20.01 o 
   3   3   6      994.75     1002.01     35.19 o 
   4   3   6      483.26      578.08     23.91 o 
   5   3   6      682.36      699.20     39.42 o 
   6   3   6     3839.45     3948.55    596.45 o 
   7   3   6      589.59      580.69     46.40 o 
   8   3   6      714.30      780.42     87.89 o 
   9   3   6      316.61      338.06     35.08 o 
  10   3   6      161.03      185.99     45.22 o 
  11   3   6      517.31      614.16    113.92 o 
  -7   4   6      165.21      148.07     28.87 o 
  -6   4   6      417.06      402.37     46.13 o 
  -5   4   6      302.31      237.31     34.14 o 
  -4   4   6     1216.97     1177.19     45.22 o 
  -3   4   6      490.74      484.47     31.68 o 
  -2   4   6     1439.02     1455.80     62.70 o 
  -1   4   6     1004.89     1076.81     49.08 o 
   0   4   6     1122.78     1172.06     53.23 o 
   1   4   6      623.12      579.76     33.08 o 
   2   4   6       68.73       72.01     13.46 o 
   3   4   6     1200.75     1244.68     39.51 o 
   4   4   6     2424.21     2462.74    101.39 o 
   5   4   6     3300.70     3348.06    101.94 o 
   6   4   6      145.62      136.81     14.09 o 
   7   4   6      727.53      739.94     54.86 o 
   8   4   6      156.17      176.20     21.87 o 
   9   4   6      803.05      777.42     80.48 o 
  10   4   6      125.25      128.51     24.89 o 
  11   4   6       37.61       31.68     65.21 o 
  -7   5   6       86.10       77.25     29.65 o 
  -6   5   6      568.96      509.76     75.04 o 
  -5   5   6      395.29      350.10     43.44 o 
  -4   5   6       75.97       67.76     10.73 o 
  -3   5   6       28.26       30.25     11.20 o 
  -2   5   6        1.97        0.81      3.49 o 
  -1   5   6      359.02      337.28     39.92 o 
   0   5   6      359.93      399.81    113.47 o 
   1   5   6      133.49      135.45     22.86 o 
   2   5   6     1215.69     1254.45     36.44 o 
   3   5   6       81.14       86.50     13.37 o 
   4   5   6      219.77      221.62     14.25 o 
   5   5   6      910.95      991.37     41.59 o 
   6   5   6       26.13       26.15      8.75 o 
   7   5   6      250.71      282.07     18.25 o 
   8   5   6       78.55       52.46     18.86 o 
   9   5   6      356.49      367.06     33.73 o 
  10   5   6      199.08      234.86     28.40 o 
  11   5   6      660.31      642.39    117.77 o 
  -6   6   6       65.03       44.71     59.43 o 
  -5   6   6       16.97       13.93     16.89 o 
  -4   6   6        3.84        7.52     13.12 o 
  -3   6   6       56.74       62.26     54.99 o 
  -2   6   6     1025.03     1017.16     65.52 o 
  -1   6   6      398.85      400.75     45.18 o 
   0   6   6      774.61      712.38     51.47 o 
   1   6   6       32.44       55.63     53.76 o 
   2   6   6     2759.61     2969.40     58.54 o 
   3   6   6     1532.14     1550.45     70.92 o 
   4   6   6      847.31      828.95     35.92 o 
   5   6   6      861.39      849.86     34.91 o 
   6   6   6     2139.08     2378.63    103.87 o 
   7   6   6     1898.18     2100.69     95.20 o 
   8   6   6     2915.55     2966.02    151.02 o 
   9   6   6      718.37      807.92    122.79 o 
  10   6   6      454.27      458.63     99.06 o 
  11   6   6      453.98      417.97     77.53 o 
  -5   7   6       86.98       75.83    153.41 o 
  -4   7   6      125.04      153.96     39.27 o 
  -3   7   6      592.18      566.86     47.71 o 
  -2   7   6     1117.53     1130.76     70.54 o 
  -1   7   6     1581.39     1635.60     92.07 o 
   0   7   6      766.59      694.19     56.82 o 
   1   7   6     1449.43     1437.74    111.43 o 
   2   7   6     1055.50     1114.87     56.33 o 
   3   7   6     1390.63     1545.15    117.62 o 
   4   7   6      861.38      795.20     47.63 o 
   5   7   6      955.77      976.95    100.76 o 
   6   7   6     1645.17     1541.69    113.75 o 
   7   7   6        2.31        0.42     23.87 o 
   8   7   6      158.37      165.95     42.98 o 
   9   7   6       13.42        8.32     29.84 o 
  10   7   6       10.35        9.93     28.87 o 
  -5   8   6      212.67      214.10     41.60 o 
  -4   8   6      140.17      129.90     29.78 o 
  -3   8   6       59.89       45.42     56.75 o 
  -2   8   6       89.64      125.87     37.50 o 
  -1   8   6       97.91       96.70     59.71 o 
   0   8   6       11.54       14.46     20.50 o 
   1   8   6       54.81       45.33     54.34 o 
   2   8   6        7.08        4.31      4.47 o 
   3   8   6        3.55        3.51      4.70 o 
   4   8   6        1.56        3.65     20.64 o 
   5   8   6      967.21      897.05    103.22 o 
   6   8   6     1911.06     1914.72    146.06 o 
   7   8   6     1021.08     1050.96     97.20 o 
   8   8   6      397.16      406.32     70.96 o 
   9   8   6       56.62       54.28    120.76 o 
  10   8   6      414.41      417.35     86.21 o 
  -4   9   6       43.11       39.07     55.86 o 
  -3   9   6      281.16      222.33     49.38 o 
  -2   9   6      221.04      207.13     33.02 o 
  -1   9   6      481.45      459.45     69.69 o 
   0   9   6      392.67      348.08     33.85 o 
   1   9   6      718.34      737.61     49.35 o 
   2   9   6      810.11      867.21     54.00 o 
   3   9   6     2597.56     2887.02    167.63 o 
   4   9   6     1570.30     1656.61    146.75 o 
   5   9   6      501.50      475.02     73.26 o 
   6   9   6      518.53      539.09     93.08 o 
   7   9   6      367.53      347.74     63.33 o 
   8   9   6      873.54      898.11    167.85 o 
   9   9   6      189.74      141.66    100.92 o 
  -2  10   6      250.41      272.06     64.60 o 
  -1  10   6      443.34      403.53     64.39 o 
   0  10   6      429.53      386.72     45.95 o 
   1  10   6      138.73      132.19     20.74 o 
   2  10   6     1922.90     1993.02    147.88 o 
   3  10   6       31.06       38.36     59.33 o 
   4  10   6       78.93       55.57     98.79 o 
   5  10   6        2.06        3.72     15.68 o 
   6  10   6       18.73       16.28     30.48 o 
   7  10   6       18.28       20.06     51.10 o 
   8  10   6       24.04       14.56     20.75 o 
   0  11   6      102.36       96.54    136.26 o 
   1  11   6        2.73       18.05     55.66 o 
   2  11   6      799.18      726.45    150.44 o 
   3  11   6      108.10      102.07    111.38 o 
   4  11   6       51.76       38.91     99.15 o 
   5  11   6      108.83      119.98     38.84 o 
   6  11   6      416.23      387.58     77.27 o 
  -1  -6   7        0.09       -1.31     14.21 o 
   0  -6   7       26.58       16.78     20.28 o 
   1  -6   7       46.23       40.84     43.62 o 
   2  -6   7       13.55        8.98     15.42 o 
   3  -6   7      293.16      241.77     39.77 o 
  -3  -5   7      201.67      179.87     33.26 o 
  -2  -5   7      431.57      412.12     65.84 o 
  -1  -5   7      168.22      164.03     47.52 o 
   0  -5   7      122.85      106.99     70.21 o 
   1  -5   7       64.77       68.32     23.52 o 
   2  -5   7      109.17      132.44     27.18 o 
   3  -5   7        6.96       12.09     10.58 o 
   4  -5   7       36.54       35.90     26.71 o 
   5  -5   7      305.26      263.44     44.43 o 
  -4  -4   7      226.43      227.04     48.84 o 
  -3  -4   7      652.98      660.78     64.88 o 
  -2  -4   7       71.94       66.43     58.25 o 
  -1  -4   7      171.79      161.32     68.56 o 
   0  -4   7        9.36       11.15     11.26 o 
   1  -4   7      127.99      140.37     81.30 o 
   2  -4   7      261.61      262.18     37.73 o 
   3  -4   7      145.40      127.25     32.72 o 
   4  -4   7     1494.04     1367.02    118.61 o 
   5  -4   7      243.37      224.94     38.25 o 
   6  -4   7       78.86       83.18     74.01 o 
   7  -4   7       29.54       13.64     18.13 o 
  -5  -3   7       20.44       18.60     18.94 o 
  -4  -3   7       18.23       21.26     15.19 o 
  -3  -3   7       69.16       45.24     46.89 o 
  -2  -3   7      520.22      515.26     44.90 o 
  -1  -3   7       66.83       60.15     12.23 o 
   0  -3   7       61.35       56.53     44.45 o 
   1  -3   7     1779.18     1622.74     79.13 o 
   2  -3   7       29.88       30.81     29.78 o 
   3  -3   7      244.69      199.36     33.79 o 
   4  -3   7      425.95      380.17     64.60 o 
   5  -3   7       11.55       12.44     22.57 o 
   6  -3   7       59.63       60.21     24.64 o 
   7  -3   7       19.20       15.35     22.76 o 
   8  -3   7      135.13      164.82     28.40 o 
  -6  -2   7       74.87       78.30     75.10 o 
  -5  -2   7      326.96      327.40     47.41 o 
  -4  -2   7        6.90        5.68     15.45 o 
  -3  -2   7      184.39      196.48     31.37 o 
  -2  -2   7       39.94       49.57     43.66 o 
  -1  -2   7       77.55       94.38     44.49 o 
   0  -2   7       12.57       10.02      9.82 o 
   1  -2   7     1689.01     1566.38     93.71 o 
   2  -2   7      596.97      593.84     52.93 o 
   3  -2   7     2054.73     2088.66    137.30 o 
   4  -2   7      417.71      448.60     38.76 o 
   5  -2   7      924.34      990.84     68.05 o 
   6  -2   7      403.80      395.27     39.72 o 
   7  -2   7      879.82      962.40    105.98 o 
   8  -2   7      476.48      503.72     57.26 o 
   9  -2   7      870.22      914.03    115.12 o 
  -6  -1   7      145.09      155.86     29.04 o 
  -5  -1   7      259.70      238.07     38.90 o 
  -4  -1   7      954.17     1025.76     59.89 o 
  -3  -1   7      628.51      666.81     49.83 o 
  -2  -1   7     1755.53     1666.43     77.78 o 
  -1  -1   7      520.08      508.24     35.47 o 
   0  -1   7     3166.95     2830.31    219.93 o 
   1  -1   7     1499.31     1484.96     92.23 o 
   2  -1   7     1716.31     1708.56    357.78 o 
   3  -1   7     1248.64     1231.34     86.67 o 
   4  -1   7      948.54      990.10     76.73 o 
   5  -1   7     1153.07     1185.27     74.23 o 
   6  -1   7      522.84      604.48     48.25 o 
   7  -1   7      315.52      306.78     45.77 o 
   8  -1   7       11.51        2.88     12.92 o 
   9  -1   7      219.33      161.09     58.91 o 
  10  -1   7        2.99        5.88     20.59 o 
  -6   0   7      385.28      331.08     50.25 o 
  -5   0   7      233.23      240.02     29.49 o 
  -4   0   7      116.88      112.26     30.34 o 
  -3   0   7      738.76      675.73     23.66 o 
  -2   0   7      879.85      825.95     35.70 o 
  -1   0   7       24.16        9.74      9.43 o 
   0   0   7      182.31      178.36     14.67 o 
   1   0   7      168.59      175.74     21.51 o 
   2   0   7       18.99       26.39     16.96 o 
   3   0   7        8.74       12.65      8.93 o 
   4   0   7      133.39      130.35     20.27 o 
   5   0   7      270.92      273.36     32.51 o 
   6   0   7      582.23      627.68     47.34 o 
   7   0   7      849.04      900.95     62.73 o 
   8   0   7      109.63      132.27     83.12 o 
   9   0   7      701.65      699.16     77.58 o 
  10   0   7      112.80      134.41     30.16 o 
  -7   1   7        3.13       -1.97     34.38 o 
  -6   1   7       83.12       77.51     23.59 o 
  -5   1   7      185.38      190.94     25.60 o 
  -4   1   7      525.51      511.93     29.09 o 
  -3   1   7      387.94      355.19     18.28 o 
  -2   1   7      184.92      183.79     18.89 o 
  -1   1   7     1129.31     1096.88     42.94 o 
   0   1   7     2131.67     2100.20     68.36 o 
   1   1   7     1867.76     1978.11     44.84 o 
   2   1   7     6691.76     7184.76    130.27 o 
   3   1   7     3374.13     3649.56    213.64 o 
   4   1   7     2952.22     3216.35    119.03 o 
   5   1   7     1374.25     1453.03     85.82 o 
   6   1   7      468.43      477.44     43.75 o 
   7   1   7     1862.56     1794.16    141.04 o 
   8   1   7      612.44      587.93     68.51 o 
   9   1   7      907.24      988.87     87.53 o 
  10   1   7      612.27      578.20     81.23 o 
  -7   2   7      251.01      260.41     62.12 o 
  -6   2   7      622.86      659.07     94.83 o 
  -5   2   7      924.38      815.61     66.46 o 
  -4   2   7     1551.91     1504.49     65.64 o 
  -3   2   7     2155.50     2221.80     75.38 o 
  -2   2   7     2522.33     2395.62    135.52 o 
  -1   2   7     2491.91     2584.46    118.28 o 
   0   2   7     1733.91     1672.68     39.94 o 
   1   2   7     3966.31     4161.25    180.51 o 
   2   2   7     1095.38     1118.78     39.18 o 
   3   2   7     1436.03     1518.87     59.10 o 
   4   2   7        8.71        9.59     10.54 o 
   5   2   7      751.91      832.39     56.87 o 
   6   2   7      606.20      599.80     55.88 o 
   7   2   7        2.45        9.41     15.29 o 
   8   2   7        6.62        7.87     15.11 o 
   9   2   7       17.37       12.59     24.89 o 
  10   2   7        9.16        6.26     39.66 o 
  11   2   7      248.84      236.56     57.43 o 
  -6   3   7      266.73      258.70     60.97 o 
  -5   3   7       23.30       22.96     22.26 o 
  -4   3   7      284.55      286.43     28.56 o 
  -3   3   7      265.41      248.68     18.91 o 
  -2   3   7      575.83      560.31     36.11 o 
  -1   3   7      229.28      232.18     19.93 o 
   0   3   7       23.49       31.49     22.33 o 
   1   3   7     2102.96     2295.49     87.54 o 
   2   3   7      617.61      616.80     33.25 o 
   3   3   7      833.40      861.33     41.12 o 
   4   3   7        2.63        3.95      8.14 o 
   5   3   7      672.56      707.38     49.25 o 
   6   3   7      453.55      433.08     41.82 o 
   7   3   7      961.38      926.08     54.40 o 
   8   3   7     1562.54     1605.90     90.83 o 
   9   3   7      493.61      472.56     69.11 o 
  10   3   7      289.03      295.29     52.12 o 
  11   3   7       12.50       10.79     23.34 o 
  -6   4   7      241.76      212.18     32.48 o 
  -5   4   7      162.11      166.55     26.25 o 
  -4   4   7     3673.90     3572.88     69.64 o 
  -3   4   7        6.78       11.04     11.26 o 
  -2   4   7     2010.72     2029.93     95.31 o 
  -1   4   7     1581.25     1680.54     75.92 o 
   0   4   7     2270.68     2277.54     62.72 o 
   1   4   7     2376.52     2391.26     71.92 o 
   2   4   7     2245.76     2281.29     55.07 o 
   3   4   7     1860.41     1920.85     63.28 o 
   4   4   7     2180.79     2226.76     66.41 o 
   5   4   7      939.19      787.02    132.86 o 
   6   4   7      379.01      393.36     46.69 o 
   7   4   7     2074.97     2093.30    101.63 o 
   8   4   7        8.94        9.78     12.27 o 
   9   4   7      690.37      623.60     68.50 o 
  10   4   7       36.76       25.49     31.65 o 
  11   4   7       46.54       73.82     31.63 o 
  -6   5   7      308.79      277.20     46.06 o 
  -5   5   7     1022.90      960.87     81.74 o 
  -4   5   7      298.43      310.76     40.29 o 
  -3   5   7     2357.13     2296.26     67.22 o 
  -2   5   7      785.21      796.61     40.21 o 
  -1   5   7      490.32      486.20     45.04 o 
   0   5   7       97.49       83.22     23.68 o 
   1   5   7      122.11      128.88     27.46 o 
   2   5   7      784.07      780.97     36.14 o 
   3   5   7       61.12       41.87      9.75 o 
   4   5   7      345.75      348.00     22.45 o 
   5   5   7       41.12       35.49     10.22 o 
   6   5   7      648.36      631.86     37.66 o 
   7   5   7      589.85      583.50     39.65 o 
   8   5   7        1.44        3.39     12.52 o 
   9   5   7       16.19       10.52     23.42 o 
  10   5   7       29.50       20.22     22.11 o 
  11   5   7        0.39        3.36     12.32 o 
  -5   6   7        2.27        2.02     15.70 o 
  -4   6   7        5.50        4.05     13.88 o 
  -3   6   7       69.31       64.18     14.24 o 
  -2   6   7       95.94       91.71     57.73 o 
  -1   6   7        0.19        6.68     18.53 o 
   0   6   7      556.48      530.83     54.75 o 
   1   6   7     1011.40     1001.71     65.88 o 
   2   6   7      244.70      234.03     31.18 o 
   3   6   7       14.20       11.22     11.26 o 
   4   6   7      571.53      566.82     28.77 o 
   5   6   7        3.49        5.95      6.56 o 
   6   6   7      179.86      196.21     13.80 o 
   7   6   7      449.47      433.51     42.13 o 
   8   6   7      249.62      269.88     22.92 o 
   9   6   7       90.72       77.40     28.74 o 
  10   6   7        2.83        4.14     20.35 o 
  11   6   7        4.79        5.04     21.50 o 
  -5   7   7      576.22      536.52     75.50 o 
  -4   7   7      641.14      605.61     63.64 o 
  -3   7   7      284.08      284.97     34.85 o 
  -2   7   7       95.56      105.85     23.83 o 
  -1   7   7      331.24      298.31     33.44 o 
   0   7   7      179.80      161.36     29.72 o 
   1   7   7      236.11      256.11     31.41 o 
   2   7   7      220.29      231.05     35.59 o 
   3   7   7      681.39      708.36     42.13 o 
   4   7   7      352.49      362.84     24.94 o 
   5   7   7      185.78      203.57     15.04 o 
   6   7   7      437.45      466.62     59.24 o 
   7   7   7       67.50       46.45     64.48 o 
   8   7   7      150.13      150.09     42.83 o 
   9   7   7       11.89        8.34     20.00 o 
  10   7   7      138.12      128.28     36.63 o 
  -4   8   7      224.06      230.45     43.73 o 
  -3   8   7       67.22       66.07     63.62 o 
  -2   8   7      237.93      211.32     34.04 o 
  -1   8   7      107.58      139.02     37.49 o 
   0   8   7       52.61       45.29     52.81 o 
   1   8   7      179.36      176.41     28.14 o 
   2   8   7      104.08      107.04     21.50 o 
   3   8   7       54.06       51.45     13.65 o 
   4   8   7      351.98      370.04     60.48 o 
   5   8   7        3.01       -2.39     36.48 o 
   6   8   7       18.79       33.49     56.56 o 
   7   8   7      164.05      154.78     37.72 o 
   8   8   7        1.49        4.34     27.78 o 
   9   8   7      220.26      203.40     47.21 o 
  10   8   7      132.81      136.15     42.41 o 
  -3   9   7      166.38      105.00     29.98 o 
  -2   9   7       65.36       50.61     66.39 o 
  -1   9   7        8.29        7.09     17.04 o 
   0   9   7        7.79        3.83     11.27 o 
   1   9   7      124.49       98.58     20.88 o 
   2   9   7       81.88       78.90     21.49 o 
   3   9   7        0.64        1.48      5.63 o 
   4   9   7       14.44       18.05     25.09 o 
   5   9   7       44.71       43.36     79.94 o 
   6   9   7      251.46      167.34     40.61 o 
   8   9   7        1.91        5.11     33.42 o 
   9   9   7        5.55        8.23     21.59 o 
  -2  10   7       67.10       58.12     87.70 o 
  -1  10   7       24.72        9.74     27.48 o 
   0  10   7       44.05       33.89     49.08 o 
   1  10   7        3.82        6.22      9.21 o 
   2  10   7       27.94       30.70     74.35 o 
   3  10   7        7.15        8.05     26.37 o 
   4  10   7      530.34      621.73     98.06 o 
   5  10   7        9.21       14.49     35.17 o 
   6  10   7      476.99      480.31     74.79 o 
   7  10   7       23.14       25.73     75.12 o 
   8  10   7       96.23      114.36     42.67 o 
   0  11   7       37.08       32.56    101.05 o 
   1  11   7      174.39      184.75     76.05 o 
   2  11   7       32.00       44.00     94.92 o 
   3  11   7     1133.55     1177.69    110.41 o 
   4  11   7       30.03       38.82     63.95 o 
   5  11   7      383.56      387.45     89.70 o 
   6  11   7      233.80      236.67     70.94 o 
  -1  -5   8        1.48        4.32     12.35 o 
   0  -5   8        4.20        5.67     12.86 o 
   1  -5   8       78.01       64.38     59.76 o 
   2  -5   8        1.15        0.73     10.97 o 
   3  -5   8       15.09       20.15     18.03 o 
   4  -5   8        4.33        7.38     11.81 o 
  -3  -4   8      697.50      668.41     79.63 o 
  -2  -4   8      109.79      108.10     87.37 o 
  -1  -4   8      648.60      662.63     92.03 o 
   0  -4   8     1095.89      986.86     83.75 o 
   1  -4   8      727.96      662.23     52.27 o 
   2  -4   8      840.15      784.69     68.73 o 
   3  -4   8     1069.61      960.39     88.21 o 
   4  -4   8      418.38      413.00     69.85 o 
   5  -4   8      224.66      199.71     37.13 o 
   6  -4   8      296.34      267.56     44.85 o 
  -4  -3   8      673.24      590.94     82.42 o 
  -3  -3   8      528.52      534.71     75.26 o 
  -2  -3   8     1370.30     1353.32    105.33 o 
  -1  -3   8      362.02      340.39     65.15 o 
   0  -3   8      320.08      283.19     38.04 o 
   1  -3   8      293.46      271.82     43.71 o 
   2  -3   8      605.61      542.49     67.05 o 
   3  -3   8      625.95      577.27     76.77 o 
   4  -3   8       23.98       36.30     29.16 o 
   5  -3   8        8.13        8.41     20.65 o 
   6  -3   8       21.85       22.26     24.97 o 
   7  -3   8        7.99        8.13     13.27 o 
  -5  -2   8        3.47        7.96     22.90 o 
  -4  -2   8      304.26      291.18     64.30 o 
  -3  -2   8       10.87       12.39     15.62 o 
  -2  -2   8       18.95       20.07     20.83 o 
  -1  -2   8       10.16       10.85     10.37 o 
   0  -2   8      888.41      860.11     72.02 o 
   1  -2   8       68.28       75.72     57.74 o 
   2  -2   8      192.63      150.14     27.66 o 
   3  -2   8      166.42      170.67     40.92 o 
   4  -2   8       18.60       20.65     20.48 o 
   5  -2   8      146.92      129.90     34.82 o 
   6  -2   8      319.92      340.35     49.27 o 
   7  -2   8      146.49      158.24     31.44 o 
   8  -2   8      145.32      135.94     33.98 o 
  -5  -1   8      394.35      406.43     63.46 o 
  -4  -1   8      813.95      751.17     70.18 o 
  -3  -1   8      904.81      894.19     93.04 o 
  -2  -1   8      360.67      350.38     40.46 o 
  -1  -1   8      945.83      969.96     65.52 o 
   0  -1   8      520.49      506.45     48.80 o 
   1  -1   8      689.39      658.08     49.54 o 
   2  -1   8     1027.66      982.09    125.36 o 
   3  -1   8     1820.92     1816.61     74.41 o 
   4  -1   8       40.47       50.31     35.81 o 
   5  -1   8      396.74      430.06     45.50 o 
   6  -1   8      159.91      166.08     34.79 o 
   7  -1   8       56.92       71.42     53.77 o 
   8  -1   8      124.90      133.56     35.57 o 
   9  -1   8      157.64      152.30     38.77 o 
  -5   0   8      294.13      289.80     48.19 o 
  -4   0   8     1210.67     1240.60    104.79 o 
  -3   0   8       98.55      105.38     28.31 o 
  -2   0   8      399.91      399.42     21.74 o 
  -1   0   8      124.77      126.57     10.40 o 
   0   0   8      372.00      396.34     24.61 o 
   1   0   8       92.44       83.58     18.00 o 
   2   0   8      448.71      469.33     32.62 o 
   3   0   8      562.99      540.42     37.06 o 
   4   0   8       73.72       98.28     48.37 o 
   5   0   8        5.90       12.52     13.84 o 
   6   0   8       79.12       65.33     50.10 o 
   7   0   8     1007.63     1003.18     85.49 o 
   8   0   8      346.57      365.19     45.42 o 
   9   0   8      175.20      166.11     30.87 o 
  10   0   8       51.67       47.22     59.88 o 
  -6   1   8        4.23        8.14     24.31 o 
  -5   1   8       25.34       24.57     31.91 o 
  -4   1   8        8.29        8.88     11.58 o 
  -3   1   8        9.40       10.45     14.09 o 
  -2   1   8       67.00       66.25     13.78 o 
  -1   1   8       21.39       24.73      9.35 o 
   0   1   8      198.04      194.39     24.84 o 
   1   1   8       55.59       57.66     34.82 o 
   2   1   8       95.34       89.47     17.41 o 
   3   1   8        2.55        7.11      9.00 o 
   4   1   8       38.82       37.82     22.58 o 
   5   1   8       36.94       33.37     19.95 o 
   6   1   8      887.97      866.88     45.58 o 
   7   1   8      593.51      545.76     60.89 o 
   8   1   8      112.60      117.12     36.56 o 
   9   1   8       47.30       46.91     57.11 o 
  10   1   8       91.13      106.43     31.66 o 
  -6   2   8      107.36       61.21    142.35 o 
  -5   2   8      207.38      185.12     23.48 o 
  -4   2   8      129.22      123.25     25.54 o 
  -3   2   8      122.73      128.86     20.27 o 
  -2   2   8      610.37      672.74     39.28 o 
  -1   2   8       65.02       60.88     14.20 o 
   0   2   8      194.87      193.43     24.79 o 
   1   2   8       83.36       91.78     15.93 o 
   2   2   8      351.34      327.15     29.02 o 
   3   2   8      717.90      769.49     45.19 o 
   4   2   8       16.61       22.77     23.24 o 
   5   2   8      816.58      909.60     77.21 o 
   6   2   8     1305.33     1289.66     75.53 o 
   7   2   8      830.38      868.01     62.02 o 
   8   2   8      699.47      654.84     52.45 o 
   9   2   8      327.80      372.80     92.11 o 
  10   2   8      420.46      464.63    101.27 o 
  -6   3   8      193.53      203.78     57.05 o 
  -5   3   8      273.49      271.87     50.63 o 
  -4   3   8      893.35      859.49     72.18 o 
  -3   3   8      162.00      158.99     20.85 o 
  -2   3   8       32.63       31.38     19.99 o 
  -1   3   8      464.35      488.16     32.37 o 
   0   3   8      576.73      627.01     39.64 o 
   1   3   8      157.76      169.58     22.21 o 
   2   3   8     2278.64     2376.82    119.22 o 
   3   3   8     1624.30     1691.82     88.01 o 
   4   3   8     1579.09     1595.18    176.39 o 
   5   3   8      267.67      265.91     30.86 o 
   6   3   8      279.13      290.32     31.12 o 
   7   3   8      295.92      252.51     31.73 o 
   8   3   8     1052.83      994.19     62.64 o 
   9   3   8       55.80       49.58     56.82 o 
  10   3   8       57.06       56.32     85.72 o 
  11   3   8       15.18       15.22     58.69 o 
  -5   4   8      131.07      100.64     29.27 o 
  -4   4   8        1.78        2.11     13.66 o 
  -3   4   8       21.34       20.36     19.41 o 
  -2   4   8      437.18      458.23     35.88 o 
  -1   4   8      983.40      954.39     58.40 o 
   0   4   8      135.14      121.07     24.27 o 
   1   4   8      367.51      321.75     29.72 o 
   2   4   8      280.21      311.09     36.68 o 
   3   4   8        0.36        5.01     11.32 o 
   4   4   8        3.88       11.66     10.83 o 
   5   4   8       25.59       24.89     27.01 o 
   6   4   8        1.95        5.47     11.16 o 
   7   4   8        7.28        6.48      8.59 o 
   8   4   8      431.23      437.74     39.51 o 
   9   4   8      331.81      346.07     39.22 o 
  10   4   8      219.45      246.89     40.55 o 
  11   4   8      613.26      668.87    111.93 o 
  -5   5   8       23.82       12.64     17.74 o 
  -4   5   8        2.85        3.14     13.52 o 
  -3   5   8       37.57       29.54     27.37 o 
  -2   5   8       24.45       18.51     17.77 o 
  -1   5   8      561.98      563.53     42.06 o 
   0   5   8      136.99      161.20     33.17 o 
   1   5   8     1068.68     1068.63     69.63 o 
   2   5   8     1781.69     1825.65    110.30 o 
   3   5   8      217.94      214.47     26.83 o 
   4   5   8      727.26      715.54     50.36 o 
   5   5   8     1164.39     1144.76     81.79 o 
   6   5   8      587.74      604.93     46.91 o 
   7   5   8     3892.95     3817.57    157.66 o 
   8   5   8     1491.41     1556.29     88.91 o 
   9   5   8       68.44      121.35     22.88 o 
  10   5   8      321.16      363.88     52.89 o 
  11   5   8      139.08      153.01     47.41 o 
  -5   6   8      629.16      581.12     74.80 o 
  -4   6   8      229.66      214.84     42.99 o 
  -3   6   8      620.23      617.30     53.24 o 
  -2   6   8      840.35      857.22     46.24 o 
  -1   6   8     1234.68     1269.43     62.96 o 
   0   6   8     1967.19     2082.21     93.65 o 
   1   6   8      791.85      835.08     75.94 o 
   2   6   8     1677.34     1772.72    106.12 o 
   3   6   8      937.91      854.71     71.41 o 
   4   6   8     2356.10     2400.41    153.60 o 
   5   6   8      390.94      371.17     32.80 o 
   6   6   8     1060.41     1072.14     58.90 o 
   7   6   8       22.26       32.37     36.57 o 
   8   6   8       89.65       89.18     20.27 o 
   9   6   8       17.13       17.50     33.54 o 
  10   6   8        0.44        4.73     18.16 o 
  -4   7   8      439.85      369.69     56.68 o 
  -3   7   8      216.93      232.26     39.59 o 
  -2   7   8      103.25       96.63     32.54 o 
  -1   7   8      453.14      426.42     42.61 o 
   0   7   8       32.93       26.87     33.75 o 
   1   7   8       85.33      117.54     38.72 o 
   2   7   8       10.16        4.39      9.77 o 
   3   7   8      105.56       94.36     22.50 o 
   4   7   8      295.36      292.00     18.11 o 
   5   7   8      257.57      231.47     20.27 o 
   6   7   8     1071.98     1025.50     53.31 o 
   7   7   8       30.48       54.97     72.53 o 
   8   7   8      113.92      123.15     39.38 o 
   9   7   8      140.42      178.54     39.15 o 
  10   7   8      156.14      169.65     39.99 o 
  -3   8   8      124.53      110.51     29.03 o 
  -2   8   8       23.33       26.40     35.30 o 
  -1   8   8      767.33      750.90     81.44 o 
   0   8   8      835.03      899.40     66.77 o 
   1   8   8     1494.10     1545.94    106.04 o 
   2   8   8      996.05     1002.12     60.25 o 
   3   8   8      927.47      954.30     59.76 o 
   4   8   8     1557.45     1518.13    111.69 o 
   5   8   8      181.71      189.22     45.90 o 
   6   8   8      463.00      484.29     72.76 o 
   7   8   8     1079.93     1061.34    153.36 o 
   8   8   8     1041.74     1085.25    129.89 o 
   9   8   8      138.15      133.54     40.55 o 
  10   8   8       48.47       53.02     83.35 o 
  -2   9   8      545.73      543.40     74.31 o 
  -1   9   8     1118.26     1005.87     92.62 o 
   0   9   8      494.26      511.59     59.19 o 
   1   9   8      620.66      609.40     68.49 o 
   2   9   8      532.21      501.79     59.66 o 
   3   9   8       22.48       23.28     28.58 o 
   4   9   8      196.29      186.83     63.27 o 
   5   9   8      357.94      358.45     72.95 o 
   6   9   8       33.31       31.65     60.77 o 
   7   9   8      279.45      244.75     48.75 o 
   8   9   8       14.24       25.75     35.79 o 
   9   9   8        0.43       -0.22     32.23 o 
  -1  10   8      124.04       88.94     35.38 o 
   0  10   8       33.71       35.51     45.67 o 
   1  10   8      130.15      115.15     30.66 o 
   2  10   8      167.33      184.89     49.11 o 
   3  10   8       37.64       42.63    108.46 o 
   4  10   8       12.69       24.20     33.14 o 
   5  10   8      227.31      245.72     54.93 o 
   6  10   8      802.90      809.25    156.55 o 
   7  10   8      194.25      166.42     43.78 o 
   8  10   8      134.35      128.99     55.21 o 
   1  11   8      137.30      120.49     45.06 o 
   2  11   8      110.93      123.79     47.14 o 
   3  11   8      340.75      397.40     94.48 o 
   4  11   8      456.34      424.72     96.00 o 
   5  11   8      285.23      262.15     83.00 o 
   6  11   8       24.86       16.59     59.44 o 
   0  -4   9       44.80       26.43     31.55 o 
   1  -4   9      237.42      180.79     38.41 o 
   2  -4   9       15.38       16.40     16.40 o 
   3  -4   9       51.38       40.15     49.29 o 
   4  -4   9      231.71      189.94     34.21 o 
  -2  -3   9      111.63       99.06     80.50 o 
  -1  -3   9      208.89      180.96     36.80 o 
   0  -3   9      357.48      299.30     56.69 o 
   1  -3   9      536.58      482.75     53.39 o 
   2  -3   9      148.36      147.12     40.03 o 
   3  -3   9        8.54        8.91     13.23 o 
   4  -3   9      382.09      416.52     63.72 o 
   5  -3   9      629.25      558.98     79.51 o 
   6  -3   9     1082.02     1165.73     82.17 o 
  -3  -2   9      332.50      325.31     50.25 o 
  -2  -2   9      561.09      535.70     81.64 o 
  -1  -2   9     1228.44     1178.59    104.58 o 
   0  -2   9      821.61      788.66     75.53 o 
   1  -2   9      832.95      806.65     86.44 o 
   2  -2   9       12.06       16.96     16.56 o 
   3  -2   9     1734.74     1731.33    147.92 o 
   4  -2   9      277.71      249.58     36.11 o 
   5  -2   9      607.57      596.52     59.58 o 
   6  -2   9      445.30      401.42     69.08 o 
   7  -2   9      343.00      330.94     53.43 o 
  -4  -1   9      251.66      228.11     46.86 o 
  -3  -1   9      515.09      503.69     72.98 o 
  -2  -1   9       45.29       57.74     52.16 o 
  -1  -1   9        1.54        4.05     15.25 o 
   0  -1   9      439.96      420.15     51.76 o 
   1  -1   9        8.72       10.85     15.89 o 
   2  -1   9     1886.33     1716.52    102.64 o 
   3  -1   9       74.76       76.22     84.47 o 
   4  -1   9      265.09      273.37     39.29 o 
   5  -1   9      710.59      746.02    101.86 o 
   6  -1   9      191.25      209.85     32.90 o 
   7  -1   9       69.55       71.11     62.19 o 
   8  -1   9       19.16       17.95     41.64 o 
  -4   0   9      184.81      173.08     41.46 o 
  -3   0   9       52.17       48.12     48.54 o 
  -2   0   9      825.89      788.73     85.51 o 
  -1   0   9      271.70      292.28     25.84 o 
   0   0   9     1514.01     1476.30     64.10 o 
   1   0   9      469.47      458.00     30.20 o 
   2   0   9      875.03      939.15     45.00 o 
   3   0   9     1075.19     1112.09     44.49 o 
   4   0   9      794.45      804.93     56.06 o 
   5   0   9     1799.78     1876.59     88.98 o 
   6   0   9      963.61     1168.26    135.66 o 
   7   0   9      845.19      837.98     80.12 o 
   8   0   9      331.59      335.26     53.87 o 
   9   0   9      230.94      240.87     44.58 o 
  -5   1   9      713.64      666.44     76.88 o 
  -4   1   9     1201.18     1221.84    153.13 o 
  -3   1   9      951.22      952.81     85.51 o 
  -2   1   9      782.76      889.05    103.96 o 
  -1   1   9     1820.36     1839.38     62.34 o 
   0   1   9     1752.93     1794.14     71.26 o 
   1   1   9     2456.93     2608.74     68.49 o 
   2   1   9      955.67      933.98     49.20 o 
   3   1   9      144.89      143.21     24.42 o 
   4   1   9      482.58      470.71     35.42 o 
   5   1   9      280.03      274.25     29.65 o 
   6   1   9      799.68      792.12     50.74 o 
   7   1   9       10.91        7.96     14.69 o 
   8   1   9      163.79      139.68     43.39 o 
   9   1   9       66.29       44.60     55.30 o 
  -5   2   9      494.60      468.43     92.53 o 
  -4   2   9      339.05      329.63     55.54 o 
  -3   2   9      130.91      117.92     42.15 o 
  -2   2   9       30.73       26.19     21.07 o 
  -1   2   9       94.10       89.05     18.11 o 
   0   2   9       12.80       21.08     15.01 o 
   1   2   9        5.28        4.05      8.06 o 
   2   2   9       81.74       79.23     17.85 o 
   3   2   9       76.96       93.69     54.06 o 
   4   2   9      568.26      598.80     36.82 o 
   5   2   9     2544.86     2650.63    122.56 o 
   6   2   9      421.54      400.32     36.68 o 
   7   2   9       31.68       41.20     36.34 o 
   8   2   9      195.59      189.26     32.76 o 
   9   2   9       92.56       60.60     81.86 o 
  10   2   9       43.46       41.65     48.74 o 
  -5   3   9      383.67      301.42     71.89 o 
  -4   3   9      278.97      270.90     36.42 o 
  -3   3   9      357.48      366.43     34.24 o 
  -2   3   9      952.55      977.22     58.29 o 
  -1   3   9     1330.63     1309.02     57.34 o 
   0   3   9     1077.27     1094.01     42.85 o 
   1   3   9     2090.84     2181.86    112.90 o 
   2   3   9      235.55      237.87     29.36 o 
   3   3   9     2393.63     2341.26    142.94 o 
   4   3   9     1904.19     1934.83    139.86 o 
   5   3   9      373.18      328.28     33.86 o 
   6   3   9      980.85      916.40     55.46 o 
   7   3   9      109.78      127.96     41.89 o 
   8   3   9      177.35      163.56     29.36 o 
   9   3   9        8.88       13.08     17.66 o 
  10   3   9       55.88       52.29    101.89 o 
  -5   4   9      465.32      484.87    100.36 o 
  -4   4   9      640.37      568.95     81.41 o 
  -3   4   9      779.14      777.41     60.19 o 
  -2   4   9      662.86      700.52     39.90 o 
  -1   4   9      138.77      127.82     32.25 o 
   0   4   9     2273.86     2377.08    110.08 o 
   1   4   9     1453.89     1477.95     69.77 o 
   2   4   9     1621.71     1537.94     94.67 o 
   3   4   9       65.04       81.29     22.64 o 
   4   4   9       65.26       67.19     55.36 o 
   5   4   9      122.46      115.74     27.71 o 
   6   4   9       49.06       52.36     39.06 o 
   7   4   9       99.93       88.91     35.09 o 
   8   4   9      245.50      234.16     29.78 o 
   9   4   9      191.82      206.74     28.77 o 
  10   4   9        0.78        3.55     16.17 o 
  -4   5   9        4.48        7.37     12.33 o 
  -3   5   9        2.14        1.36      9.45 o 
  -2   5   9      271.08      235.77     22.96 o 
  -1   5   9       66.42       87.63     35.80 o 
   0   5   9       57.61       69.85     46.90 o 
   1   5   9      179.45      169.40     23.43 o 
   2   5   9      119.31      109.15     30.13 o 
   3   5   9       13.93       11.11     11.38 o 
   4   5   9       98.98       92.64     20.37 o 
   5   5   9      617.72      519.30     37.59 o 
   6   5   9        1.21        3.90     13.17 o 
   7   5   9        2.52        8.16     10.84 o 
   8   5   9      174.31      141.99     24.79 o 
   9   5   9      280.34      298.60     38.64 o 
  10   5   9       14.48        7.60     17.71 o 
  -4   6   9        2.16        0.21     19.69 o 
  -3   6   9      550.93      507.60     54.46 o 
  -2   6   9      131.44      146.63     20.54 o 
  -1   6   9      439.76      429.18     32.25 o 
   0   6   9     1811.75     1776.12     98.31 o 
   1   6   9      226.45      198.44     29.63 o 
   2   6   9      359.99      334.09     34.69 o 
   3   6   9       19.72       25.83     24.06 o 
   4   6   9      566.13      519.90     44.33 o 
   5   6   9       21.98       24.31     21.92 o 
   6   6   9      816.00      791.06     54.93 o 
   7   6   9        8.45        9.96     12.87 o 
   8   6   9     1073.85      968.65     94.76 o 
   9   6   9      128.29       99.88    164.09 o 
  10   6   9      247.58      264.79     65.37 o 
  -3   7   9      246.46      241.97     41.96 o 
  -2   7   9       85.53       82.68     48.69 o 
  -1   7   9       73.62       64.73     67.98 o 
   0   7   9       94.02      102.70     31.09 o 
   1   7   9      678.84      663.45     61.04 o 
   2   7   9       60.82       62.00     20.81 o 
   3   7   9       57.91       59.82     17.91 o 
   4   7   9       56.97       33.62     13.12 o 
   5   7   9      579.90      578.42     40.17 o 
   6   7   9      200.48      173.67     20.61 o 
   7   7   9      896.53      872.31    138.37 o 
   8   7   9      280.63      271.42     55.41 o 
   9   7   9       41.52       56.43     74.02 o 
  10   7   9      201.64      172.10     42.63 o 
  -3   8   9       39.28       34.78     59.13 o 
  -2   8   9        0.89        3.09     16.17 o 
  -1   8   9       45.56       36.48     52.20 o 
   0   8   9        6.66        6.57     14.14 o 
   1   8   9        1.44       -0.22     16.42 o 
   2   8   9        7.42        7.82     14.71 o 
   3   8   9       24.06       21.79     25.07 o 
   4   8   9       70.83       61.01     16.50 o 
   5   8   9      151.92      134.43     16.10 o 
   6   8   9       92.43       76.12     37.30 o 
   7   8   9       20.27       16.61     36.43 o 
   8   8   9       33.86       37.03     74.72 o 
   9   8   9       88.48       72.67    131.24 o 
  -2   9   9        1.89        2.50     14.49 o 
  -1   9   9        3.97        4.76     16.48 o 
   0   9   9       48.82       50.91     69.77 o 
   1   9   9       64.40       65.82     26.82 o 
   2   9   9       15.10       20.65     23.48 o 
   3   9   9       35.97       19.54     18.24 o 
   4   9   9      128.43      128.48     37.38 o 
   5   9   9      970.67      970.11    134.25 o 
   6   9   9      177.46      181.17     45.66 o 
   7   9   9      530.85      545.66    114.56 o 
   8   9   9      123.47      168.12     49.73 o 
   0  10   9      464.38      467.19     70.09 o 
   1  10   9       46.34       59.79     24.09 o 
   2  10   9      298.48      305.02     78.09 o 
   3  10   9      508.74      583.66    129.56 o 
   4  10   9      107.48      116.09     46.12 o 
   5  10   9      219.90      237.91     59.06 o 
   6  10   9      393.36      389.59     86.63 o 
   7  10   9      216.78      212.96     68.69 o 
   3  11   9        7.17        5.44     22.47 o 
   4  11   9        5.15       24.38     47.58 o 
   5  11   9      124.95       98.13     49.71 o 
   1  -3  10       64.67       58.47     57.03 o 
   2  -3  10      114.60      104.73     78.81 o 
   3  -3  10        0.32       -4.39     22.06 o 
  -1  -2  10      658.07      592.16     72.17 o 
   0  -2  10       54.36       68.93     55.66 o 
   1  -2  10      279.09      249.95     37.62 o 
   2  -2  10      398.23      379.20     60.85 o 
   3  -2  10      244.96      215.53     38.33 o 
   4  -2  10      118.77      115.12     99.02 o 
   5  -2  10      232.11      223.09     50.69 o 
   6  -2  10        6.16       11.85     22.87 o 
  -2  -1  10      159.35      139.51     53.73 o 
  -1  -1  10      336.02      310.80     51.78 o 
   0  -1  10      278.66      267.29     41.73 o 
   1  -1  10      176.24      178.27     43.57 o 
   2  -1  10      123.35      113.07     34.94 o 
   3  -1  10       53.06       56.60     54.87 o 
   4  -1  10     1173.83     1169.15     99.10 o 
   5  -1  10      368.13      359.82     46.45 o 
   6  -1  10      179.91      176.79     38.26 o 
   7  -1  10       60.53       66.96     67.91 o 
  -3   0  10       17.06       11.26     13.06 o 
  -2   0  10       11.93        6.28     16.22 o 
  -1   0  10        6.86        3.49     10.38 o 
   0   0  10       86.24       76.67     65.58 o 
   1   0  10       96.77       89.68     70.76 o 
   2   0  10        0.05       -1.83     26.02 o 
   3   0  10       76.22       68.31     50.86 o 
   4   0  10       73.60       91.01     75.45 o 
   5   0  10       58.52       65.42     48.79 o 
   6   0  10       22.18       27.69     26.27 o 
   7   0  10      166.97      132.23     93.71 o 
   8   0  10       44.60       43.96     37.72 o 
  -3   1  10       24.77       25.67     37.73 o 
  -2   1  10      430.92      392.80     58.16 o 
  -1   1  10      107.56       98.75     68.43 o 
   0   1  10        6.30        9.01     10.16 o 
   1   1  10      100.31      102.81     28.26 o 
   2   1  10      281.96      303.63     27.84 o 
   3   1  10      533.76      517.63     41.27 o 
   4   1  10     1288.25     1340.42     63.90 o 
   5   1  10      871.67      868.96     75.80 o 
   6   1  10      196.07      217.57     33.53 o 
   7   1  10      116.48      127.16     36.33 o 
   8   1  10      260.47      255.73     46.64 o 
   9   1  10      741.94      727.52     87.45 o 
  -4   2  10      122.07      113.64     25.23 o 
  -3   2  10      270.11      228.77     33.79 o 
  -2   2  10      248.99      270.53     46.11 o 
  -1   2  10      582.01      579.13     52.58 o 
   0   2  10      270.02      278.36     28.99 o 
   1   2  10      652.24      714.73     40.01 o 
   2   2  10      673.07      645.21     39.48 o 
   3   2  10      485.62      511.08     36.29 o 
   4   2  10     2399.64     2277.30    160.59 o 
   5   2  10      234.49      274.87     30.60 o 
   6   2  10      731.88      739.41     68.28 o 
   7   2  10      111.42      134.18     22.99 o 
   8   2  10      286.07      262.09     30.37 o 
   9   2  10      433.54      423.85     64.87 o 
  -4   3  10      107.59       99.08    185.73 o 
  -3   3  10      242.41      232.90     39.13 o 
  -2   3  10      167.23      162.29     19.27 o 
  -1   3  10      392.34      384.05     38.06 o 
   0   3  10      482.22      457.25     30.65 o 
   1   3  10       23.91       21.28     17.05 o 
   2   3  10        0.13        3.43      9.99 o 
   3   3  10      217.08      232.48     28.28 o 
   4   3  10       37.87       47.54     26.78 o 
   5   3  10      457.75      379.60     38.88 o 
   6   3  10       40.29       31.80     29.73 o 
   7   3  10       14.02       11.72     12.92 o 
   8   3  10      167.77      155.17     39.01 o 
   9   3  10      366.73      319.13     55.17 o 
  -4   4  10        2.84        9.53     33.96 o 
  -3   4  10       82.22       76.71     21.57 o 
  -2   4  10      228.51      216.58     23.73 o 
  -1   4  10      132.40      124.85     18.73 o 
   0   4  10       99.67      123.98     21.22 o 
   1   4  10       59.49       66.73     47.12 o 
   2   4  10      655.47      709.49     42.62 o 
   3   4  10      274.67      283.62     34.19 o 
   4   4  10     2572.73     2611.71     96.18 o 
   5   4  10     1270.02     1244.02     70.17 o 
   6   4  10      741.94      834.86     57.62 o 
   7   4  10      477.46      536.62     62.91 o 
   8   4  10      828.85      788.64     71.37 o 
   9   4  10      882.96      864.45    111.75 o 
  10   4  10      513.30      456.86     60.94 o 
  -3   5  10      491.85      450.13     71.84 o 
  -2   5  10     1016.14     1071.47     77.79 o 
  -1   5  10      690.65      725.80     63.25 o 
   0   5  10      209.18      236.03     24.54 o 
   1   5  10     1026.59     1065.82     53.10 o 
   2   5  10      379.72      367.98     43.13 o 
   3   5  10     1408.75     1432.89     78.27 o 
   4   5  10     1962.24     1950.15     95.68 o 
   5   5  10      762.57      736.51     59.55 o 
   6   5  10      345.91      356.77     37.55 o 
   7   5  10       49.31       60.44     59.99 o 
   8   5  10        2.33        4.26     10.90 o 
   9   5  10       96.06       58.34     25.06 o 
  10   5  10       29.68       24.63     44.08 o 
  -3   6  10       87.87       87.75     29.76 o 
  -2   6  10      247.54      223.05     27.06 o 
  -1   6  10       98.77      104.55     28.20 o 
   0   6  10      974.77      890.79     92.45 o 
   1   6  10      566.81      531.48     45.63 o 
   2   6  10      188.21      191.83     34.88 o 
   3   6  10      211.42      219.58     32.22 o 
   4   6  10      172.24      151.94     31.29 o 
   5   6  10        9.21       18.23     21.74 o 
   6   6  10        9.66       21.25     24.78 o 
   7   6  10      114.21      108.39     21.28 o 
   8   6  10      240.86      233.40     25.61 o 
   9   6  10      264.12      259.68     66.54 o 
  10   6  10     1290.84     1193.58     95.52 o 
  -2   7  10      313.67      319.12     55.11 o 
  -1   7  10        9.52       17.51     15.89 o 
   0   7  10      372.89      388.68     48.24 o 
   1   7  10      464.94      480.62     60.64 o 
   2   7  10      392.72      402.01     52.43 o 
   3   7  10     1375.87     1307.17     76.09 o 
   4   7  10     1319.11     1322.09     77.53 o 
   5   7  10      201.70      220.21     25.42 o 
   6   7  10      953.09      941.37    100.68 o 
   7   7  10      277.85      283.61     56.28 o 
   8   7  10      234.35      241.27     53.51 o 
   9   7  10      601.36      497.63    106.49 o 
  -2   8  10      768.14      704.86     85.51 o 
  -1   8  10     1047.36      973.76    122.70 o 
   0   8  10      453.93      451.41     55.86 o 
   1   8  10      359.22      368.22     51.62 o 
   2   8  10       76.55       83.79     48.30 o 
   3   8  10      481.55      470.60     54.60 o 
   4   8  10      139.80      114.88     32.38 o 
   5   8  10     1223.73     1092.51    179.42 o 
   6   8  10       44.18       44.82    110.01 o 
   7   8  10       13.25       11.50     25.37 o 
   8   8  10       44.04       32.43     89.21 o 
   9   8  10       77.55       51.52    122.04 o 
  -1   9  10        0.61       -2.19     23.14 o 
   0   9  10      160.11      114.20     26.10 o 
   1   9  10      131.95      101.57     29.72 o 
   2   9  10      144.90      159.39     31.47 o 
   3   9  10      162.19      158.96     22.88 o 
   4   9  10       98.40      101.93     99.52 o 
   5   9  10      213.23      219.42     45.22 o 
   6   9  10       16.53       25.57     63.84 o 
   7   9  10       51.10       53.97    122.28 o 
   8   9  10       29.34       25.04     70.45 o 
   1  10  10      114.86      117.72     41.24 o 
   2  10  10      406.79      420.83     95.47 o 
   3  10  10      719.42      732.73    156.66 o 
   4  10  10      194.47      129.16     44.57 o 
   5  10  10      130.54      123.01    136.42 o 
   6  10  10        5.07       -2.46     38.42 o 
   0  -1  11      271.70      247.04     52.17 o 
   1  -1  11     1194.94     1137.33     86.69 o 
   2  -1  11      628.66      592.94     81.63 o 
   3  -1  11      711.96      704.93     91.89 o 
   4  -1  11       64.21       55.34     67.54 o 
   5  -1  11      698.53      757.31     96.42 o 
  -1   0  11      653.93      621.57     74.43 o 
   0   0  11     1397.73     1434.83     87.85 o 
   1   0  11       73.03       72.06     78.66 o 
   2   0  11     1253.27     1264.95     95.19 o 
   3   0  11        8.91        9.95     18.49 o 
   4   0  11      288.03      266.86     45.20 o 
   5   0  11      475.86      480.24     73.01 o 
   6   0  11       50.76       43.38     54.04 o 
   7   0  11       18.45       23.00     23.30 o 
  -2   1  11       94.48       76.82     70.42 o 
  -1   1  11      182.57      177.09     31.03 o 
   0   1  11      125.65       91.45     73.35 o 
   1   1  11       44.78       43.67     35.44 o 
   2   1  11       36.56       31.24     28.90 o 
   3   1  11       19.53       20.82     15.82 o 
   4   1  11       13.10       25.28     16.71 o 
   5   1  11      573.54      544.04     50.28 o 
   6   1  11      216.33      239.68     61.79 o 
   7   1  11       70.09       60.60     78.26 o 
   8   1  11       35.99       39.57     42.54 o 
  -2   2  11      227.54      241.17     65.19 o 
  -1   2  11      820.92      767.51    101.96 o 
   0   2  11      348.33      343.45     32.03 o 
   1   2  11      556.84      573.06     47.12 o 
   2   2  11     1152.50     1175.39     79.70 o 
   3   2  11      168.00      182.08     24.80 o 
   4   2  11      541.43      508.36     44.51 o 
   5   2  11       30.74       24.94     18.27 o 
   6   2  11      558.06      503.09     45.28 o 
   7   2  11      270.13      281.15     34.90 o 
   8   2  11       77.69       90.25     78.90 o 
  -2   3  11      734.06      731.24     94.38 o 
  -1   3  11      392.60      395.80     48.05 o 
   0   3  11      381.60      396.25     39.85 o 
   1   3  11      419.82      416.78     39.48 o 
   2   3  11      239.48      230.27     24.31 o 
   3   3  11       34.71       27.72     22.96 o 
   4   3  11       47.05       46.51     43.44 o 
   5   3  11      417.31      398.28     42.71 o 
   6   3  11       29.29       29.02     27.62 o 
   7   3  11      132.33      124.70     37.25 o 
   8   3  11       35.31       31.76     27.49 o 
   9   3  11      171.68      147.58     28.49 o 
  -2   4  11       65.78       48.53     65.13 o 
  -1   4  11        7.26        6.81      8.45 o 
   0   4  11       49.14       50.46     32.13 o 
   1   4  11      149.64      147.84     24.01 o 
   2   4  11       96.46       82.61     56.69 o 
   3   4  11      248.52      248.50     38.72 o 
   4   4  11        6.45        5.12     11.62 o 
   5   4  11       62.11       53.39     39.21 o 
   6   4  11      377.98      357.31     43.06 o 
   7   4  11        1.77        5.33     28.80 o 
   8   4  11        1.67        7.43     11.91 o 
   9   4  11        0.94        1.81     15.86 o 
  -2   5  11      175.85      181.17     22.22 o 
  -1   5  11      228.42      218.87     28.51 o 
   0   5  11      405.47      387.45     35.46 o 
   1   5  11       52.27       44.67     45.00 o 
   2   5  11      426.58      413.39     43.75 o 
   3   5  11      394.49      394.78     47.76 o 
   4   5  11        7.33        9.45     10.28 o 
   5   5  11      300.02      254.11     28.84 o 
   6   5  11      119.41      100.68     31.35 o 
   7   5  11      347.91      332.59     40.75 o 
   8   5  11       84.47       70.67     63.31 o 
   9   5  11       58.95       59.79     79.90 o 
  -2   6  11       85.13       53.13     53.78 o 
  -1   6  11      116.61      106.61     22.91 o 
   0   6  11       11.41        7.52     13.95 o 
   1   6  11      657.78      639.33     51.30 o 
   2   6  11      895.64      858.07     76.74 o 
   3   6  11      319.78      320.01     33.90 o 
   4   6  11      667.47      618.28     68.58 o 
   5   6  11       16.59       18.82     16.99 o 
   6   6  11      236.28      196.59     28.13 o 
   7   6  11      342.04      280.99     34.54 o 
   8   6  11      291.81      338.10     52.41 o 
   9   6  11      440.86      403.06     85.14 o 
  -1   7  11       54.72       40.50     49.77 o 
   0   7  11        3.16        3.75     13.45 o 
   1   7  11      160.94      129.66     40.36 o 
   2   7  11        4.34        3.67     14.52 o 
   3   7  11      480.51      403.48     46.65 o 
   4   7  11       19.62       28.39     34.85 o 
   5   7  11      174.30      139.68     23.57 o 
   6   7  11      145.01       98.14     21.04 o 
   7   7  11       39.56       32.01     63.55 o 
   8   7  11       11.91       16.57     21.63 o 
   0   8  11        6.28        1.80     14.51 o 
   1   8  11      372.73      329.09     63.59 o 
   2   8  11       92.32       82.34     24.64 o 
   3   8  11      607.02      571.84     58.34 o 
   4   8  11       17.30       16.97     17.35 o 
   5   8  11      293.03      265.33     29.22 o 
   6   8  11       37.32       41.72     95.47 o 
   7   8  11      631.61      585.78    120.80 o 
   8   8  11      528.47      488.36    119.83 o 
   1   9  11      164.85      156.79     39.44 o 
   2   9  11      812.83      846.39    117.11 o 
   3   9  11      917.77      881.52    105.85 o 
   4   9  11      153.31      164.51    189.93 o 
   5   9  11       53.11       55.13    134.38 o 
   6   9  11      304.57      295.18     69.42 o 
   7   9  11      542.09      526.63    103.95 o 
   4  10  11      336.61      316.86     72.76 o 
   5  10  11        6.54        9.76     28.76 o 
   1   1  12      601.66      588.24     73.87 o 
   2   1  12      379.55      396.16     50.66 o 
   3   1  12      632.23      624.95     66.50 o 
   4   1  12      251.57      226.78     38.46 o 
   5   1  12      782.64      827.45    113.89 o 
   6   1  12     1102.34     1099.80    123.33 o 
   0   2  12       40.94       29.80     45.30 o 
   1   2  12      131.76      126.29     20.62 o 
   2   2  12       61.73       52.60     47.10 o 
   3   2  12      135.50      141.16     43.00 o 
   4   2  12      230.66      212.38     30.57 o 
   5   2  12      229.04      189.31     33.18 o 
   6   2  12       67.10       53.62     45.54 o 
   7   2  12       56.71       56.73     42.97 o 
   0   3  12      300.32      273.58     40.79 o 
   1   3  12       65.54       58.14     20.33 o 
   2   3  12      233.55      213.95     29.03 o 
   3   3  12      353.87      367.99     36.40 o 
   4   3  12     1518.43     1539.02     72.69 o 
   5   3  12      809.42      835.70     89.90 o 
   6   3  12      637.71      629.87     72.28 o 
   7   3  12     1090.80     1108.52     76.42 o 
  -1   4  12      257.27      256.28     43.44 o 
   0   4  12      920.66      890.61     90.54 o 
   1   4  12      616.79      590.93     66.20 o 
   2   4  12     1138.55     1178.87     87.03 o 
   3   4  12     2029.27     2060.90    106.70 o 
   4   4  12      138.18      141.17     27.73 o 
   5   4  12      696.07      659.63     57.53 o 
   6   4  12      516.45      504.64     60.60 o 
   7   4  12      180.48      177.55     26.74 o 
   8   4  12        6.00        7.38      8.99 o 
   0   5  12      104.89      106.31     26.26 o 
   1   5  12      152.32      134.17     21.34 o 
   2   5  12      133.67      147.06     29.91 o 
   3   5  12        1.13        1.06     14.53 o 
   4   5  12       28.82       25.01     28.51 o 
   5   5  12       31.05       32.29     34.50 o 
   6   5  12      162.84      137.96     44.26 o 
   7   5  12      413.98      363.08     55.25 o 
   8   5  12      120.76       93.93     34.82 o 
   0   6  12      644.69      592.57     64.11 o 
   1   6  12      740.04      724.94     77.18 o 
   2   6  12       45.67       51.97     46.01 o 
   3   6  12      584.32      573.96     80.01 o 
   4   6  12      919.22      906.58     77.36 o 
   5   6  12      793.40      749.11    100.13 o 
   6   6  12      602.52      526.70     73.11 o 
   7   6  12      287.54      271.18     45.58 o 
   8   6  12      328.17      322.90     47.29 o 
   1   7  12       60.29       57.80     55.18 o 
   2   7  12      383.59      381.69     58.07 o 
   3   7  12      716.93      688.05     95.28 o 
   4   7  12       17.95       17.95     21.70 o 
   5   7  12      145.22      118.49     26.73 o 
   6   7  12        4.15        0.55     13.13 o 
   7   7  12        9.07       12.03     18.43 o 
   2   8  12       18.92        9.37     14.15 o 
   3   8  12      164.16      143.95     31.92 o 
   4   8  12      254.42      229.47     44.84 o 
   5   8  12      102.61       94.60     19.73 o 
   6   8  12       32.16       30.66     66.23 o 
   7   8  12        8.96       14.58     21.10 o 
   4   9  12        3.50       17.65     25.46 o 
   5   9  12      232.52      208.62    116.00 o 
   3   3  13      184.78      169.59     30.39 o 
   4   3  13      148.40      106.90     20.67 o 
   2   4  13       44.61       44.93     37.65 o 
   3   4  13      231.09      215.31     30.98 o 
   4   4  13       49.11       32.16     31.20 o 
   5   4  13      143.88      113.26     30.12 o 
   2   5  13       12.38       13.09     19.53 o 
   3   5  13      156.24      156.03     25.45 o 
   4   5  13       69.64       57.73     52.29 o 
   5   5  13      141.74      154.68     25.04 o 
   6   5  13      291.75      265.47     36.62 o 
   3   6  13      143.25      120.98     26.09 o 
   4   6  13      517.83      443.42     51.25 o 
   5   6  13        5.04        6.73     10.37 o 
   6   6  13      372.45      297.43     45.22 o 
   4   7  13      205.94      194.60     34.87 o 
                                                 
